# Supplementary material for: The Great Genotyper: a graph-based method for population genotyping of small and structural variants
Source: Gigascience. 2025 Oct 3;14:giaf112. doi: 10.1093/gigascience/giaf112 (PMC12491952; doi:10.1093/gigascience/giaf112)
Supplement: giaf112_Supplemental_Files [file giaf112_supplemental_files.zip]

Archive with 2 entries (2 files):
- Supplementary table 3.xlsx
- Supplementary.docx
