# Supplementary material for: The Great Genotyper: a graph-based method for population genotyping of small and structural variants
Source: Gigascience. 2025 Oct 3;14:giaf112. doi: 10.1093/gigascience/giaf112 (PMC12491952; doi:10.1093/gigascience/giaf112)
Supplement: giaf112_Supplemental_Files [file giaf112_supplemental_files.zip › Supplementary table 3.xlsx]

## Sheet: case study
Supplementary Table 3: Comprison of allele frequencies of likely-pathogenic variants in human genetic studies in the gnomAD database and The Great Genotyper (GG).
Varaint_ID	PMID	gnomAD AF	GeneID	VCF_ID	GG_AF	GG_MA	GG_NS	GG_AN	GG_MAF	GG_AC	GG_AC_Het	GG_AC_Hom	GG_AC_Hemi	GG_HWE	GG_ExcHet
10-18439808-T-TTTTTG	39347817	0.001609	CACNB2	10-18439808-T-TTTTTG	0.0468096	0	3824	7648	0.0468096	358	132	226	0	0	1
20-2188163-C-A	39347817	0	RP11-128M1,1	20-2188163-C-A	0.868146	0	3447	6894	0.131854	5985	285	5700	0	0.00E+00	1
20-1592042-C-A	39347817	0	SIRPB1	20-1592042-C-A	0.435787	0	3722	7444	0.435787	3244	0	3244	0	0	1
8-11996021-C-G	39347817	0.00109	USP17L2	8-11996021-C-G	0.0448699	0	3421	6842	0.0448699	307	135	172	0	0	1
NM_001080.3:c.104_127del	37503297	6.60E-06		NM_001080.3:c.104_127del	0.00376382	0	4251	8502	0.00376382	32	0	32	0	0	1
19-33183231-TAGCCTTCCGCATCTGCG-T	39347817	0.0001364	NUDT19	19-33183231-TAGCCTTCCGCATCTGCG-T	0.00305451	0	4256	8512	0.00305451	26	0	26	0	6.55E-39	1
14-105416507-T-C	39347817	0.001363	AHNAK2	14-105416507-T-C	0.0722191	0	3614	7228	0.0722191	522	362	160	0	3.30E-33	1
9-35906544-TCCACCACCACCACCACCCCCGCCACACCCCTCACCACCTCCA-T	39347817	0	HRCT1	9-35906544-TCCACCACCACCACCACCCCCGCCACACCCCTCACCACCTCCA-T	0.0902304	0	3081	6162	0.0902304	556	376	180	0	5.55E-32	1
6-32551970-T-A	39347817	0.008675	HLA-DRB1	6-32551970-T-A	0.00435299	0	2527	5054	0.00435299	22	0	22	0	2.56E-31	1
17-80085648-C-G	39347817	0.007593	CCDC57	17-80085648-C-G	0.00307256	0	4231	8462	0.00307256	26	10	16	0	4.11E-19	1
19-55331363-C-G	39347817	0.0009523	KIR3DL1	19-55331363-C-G	0.00174564	0	4010	8020	0.00174564	14	2	12	0	3.57E-18	1
15-90744953-T-C	39347817	0.003462	SEMA4B	15-90744953-T-C	0.00177054	0	4236	8472	0.00177054	15	3	12	0	1.28E-17	1
12-52824351-C-T	39347817	0.007396	KRT75	12-52824351-C-T	0.00200993	0	4229	8458	0.00200993	17	5	12	0	1.76E-16	1
1-22333988-T-G	39347817	0.001674	CELA3A	1-22333988-T-G	0.00698396	0	3866	7732	0.00698396	54	36	18	0	3.17E-14	1
2-233246221-C-T	39347817	0.002463	ALPP	2-233246221-C-T	0.00281889	0	4257	8514	0.00281889	24	12	12	0	7.36E-14	1
19-39734734-T-C	39347817	0.006139	IFNL3	19-39734734-T-C	0.00363516	0	3026	6052	0.00363516	22	10	12	0	1.37E-13	1
19-43702322-T-A	39347817	0.0002847	PSG4	19-43702322-T-A	0.00112052	0	4016	8032	0.00112052	9	1	8	0	2.28E-13	1
16-81078265-G-T	39347817	0.002861	ATMIN	16-81078265-G-T	0.00270143	0	4257	8514	0.00270143	23	13	10	0	2.41E-11	1
8-6728299-G-T	39347817	0.0006562	DEFB1	8-6728299-G-T	0.000706215	0	4248	8496	0.000706215	6	0	6	0	2.45E-11	1
7-100636264-C-T	39347817	0.001336	MUC12	7-100636264-C-T	0.0150367	0	4090	8180	0.0150367	123	99	24	0	4.32E-11	1
18-77896253-G-A	39347817	0.006348	ADNP2	18-77896253-G-A	0.00165211	0	4237	8474	0.00165211	14	6	8	0	6.12E-11	1
6-169637741-G-C	39347817	0.0007179	THBS2	6-169637741-G-C	0.000824499	0	4245	8490	0.000824499	7	1	6	0	1.72E-10	1
18-9887388-GGAAGCCATCCAGCCCAAGGAGGGTGACATCCCCAAGTCCCCAGAA-G	39347817	0	TXNDC2	18-9887388-GGAAGCCATCCAGCCCAAGGAGGGTGACATCCCCAAGTCCCCAGAA-G	0.00140384	0	2137	4274	0.00140384	6	0	6	0	1.93E-10	1
17-3195777-A-T	39347817	0.004786	OR3A1	17-3195777-A-T	0.00105932	0	4248	8496	0.00105932	9	3	6	0	2.06E-09	1
17-40818404-G-A	39347817	4.773e-05	TUBG2	17-40818404-G-A	0.000469704	0	4258	8516	0.000469704	4	0	4	0	4.14E-08	1
10-103340128-C-T	39347817	0.000378	POLL	10-103340128-C-T	0.000470035	0	4255	8510	0.000470035	4	0	4	0	4.14E-08	1
8-10467629-T-C	39347817	0	RP1L1	8-10467629-T-C	0.000470035	0	4255	8510	0.000470035	4	0	4	0	4.14E-08	1
8-10467647-G-C	39347817	0	RP1L1	8-10467647-G-C	0.000470035	0	4255	8510	0.000470035	4	0	4	0	4.14E-08	1
8-10467652-G-GCAGCCCTTCTATTACTTTAGTCCCCTCTAACTGCACCC	39347817	0	RP1L1	8-10467652-G-GCAGCCCTTCTATTACTTTAGTCCCCTCTAACTGCACCC	0.000470035	0	4255	8510	0.000470035	4	0	4	0	4.14E-08	1
12-123459850-A-G	39347817	0.0005036	OGFOD2	12-123459850-A-G	0.000470367	0	4252	8504	0.000470367	4	0	4	0	4.15E-08	1
NM_001162501.2:c.830_836del	39347817	-		NM_001162501.2:c.830_836del	0.000472144	0	4236	8472	0.000472144	4	0	4	0	4.18E-08	1
17-33456631-G-A	39347817	0.002411	FNDC8	17-33456631-G-A	0.00154321	0	4212	8424	0.00154321	13	7	6	0	4.30E-08	1
1-89735126-A-G	39347817	0.0009026	GBP5	1-89735126-A-G	0.0018828	0	4249	8498	0.0018828	16	10	6	0	1.95E-07	1
3-184071108-C-G	39347817	0.0005416	CLCN2	3-184071108-C-G	0.000587959	0	4252	8504	0.000587959	5	1	4	0	2.08E-07	1
9-107289385-C-T	39347817	0.0008407	OR13C4	9-107289385-C-T	0.000588235	0	4250	8500	0.000588235	5	1	4	0	2.08E-07	1
1-176852059-G-A	39347817	0.000362	ASTN1	1-176852059-G-A	0.000705384	0	4253	8506	0.000705384	6	2	4	0	6.22E-07	1
16-90032331-A-G	39347817	0.0007464	DEF8	16-90032331-A-G	0.00094007	0	4255	8510	0.00094007	8	4	4	0	2.90E-06	1
2-141773450-T-C	39347817	0.008372	LRP1B	2-141773450-T-C	0.00283755	0	4229	8458	0.00283755	24	18	6	0	3.30E-06	1
11-94040636-T-G	39347817	0.003423	FOLR4	11-94040636-T-G	0.00553984	0	4242	8484	0.00553984	47	39	8	0	5.95E-06	1
9-99284821-C-T	39347817	0.0006601	CDC14B	9-99284821-C-T	0.00117702	0	4248	8496	0.00117702	10	6	4	0	8.72E-06	1
20-61981411-G-A	39347817	0.003074	CHRNA4	20-61981411-G-A	0.00117758	0	4246	8492	0.00117758	10	6	4	0	8.73E-06	1
11-62996836-T-C	39347817	0.0003186	SLC22A25	11-62996836-T-C	0.00129412	0	4250	8500	0.00129412	11	7	4	0	1.37E-05	1
11-63065156-G-A	39347817	0.001116	SLC22A10	11-63065156-G-A	0.00165211	0	4237	8474	0.00165211	14	10	4	0	4.17E-05	1
5-121413205-G-T	39347817	0.005662	LOX	5-121413205-G-T	0.00188368	0	4247	8494	0.00188368	16	12	4	0	7.53E-05	1
12-58125612-G-A	39347817	8.039e-05	AGAP2	12-58125612-G-A	0.000234907	0	4257	8514	0.000234907	2	0	2	0	0.000117467	1
3-184008082-A-C	39347817	3.979e-05	ECE2	3-184008082-A-C	0.000234907	0	4257	8514	0.000234907	2	0	2	0	0.000117467	1
1-17313330-C-T	39347817	0.0003327	ATP13A2	1-17313330-C-T	0.000234962	0	4256	8512	0.000234962	2	0	2	0	0.000117495	1
19-36018658-G-T	39347817	2.149e-05	SBSN	19-36018658-G-T	0.000234962	0	4256	8512	0.000234962	2	0	2	0	0.000117495	1
3-37523058-C-A	39347817	0.0003499	ITGA9	3-37523058-C-A	0.000235018	0	4255	8510	0.000235018	2	0	2	0	0.000117523	1
7-6732064-C-T	39347817	0.0001889	ZNF12	7-6732064-C-T	0.000235018	0	4255	8510	0.000235018	2	0	2	0	0.000117523	1
9-139945362-C-T	39347817	0.000142	ENTPD2	9-139945362-C-T	0.000235073	0	4254	8508	0.000235073	2	0	2	0	0.00011755	1
8-22570902-G-A	39347817	0.007399	PEBP4	8-22570902-G-A	0.000235405	0	4248	8496	0.000235405	2	0	2	0	0.000117716	1
3-49200413-C-A	39347817	0.001197	CCDC71	3-49200413-C-A	0.000235682	0	4243	8486	0.000235682	2	0	2	0	0.000117855	1
22-24384171-C-T	39347817	0.0003654	GSTT1	22-24384171-C-T	0.000316656	0	3158	6316	0.000316656	2	0	2	0	0.000158353	1
6-32552131-C-A	39347817	0.008915	HLA-DRB1	6-32552131-C-A	0.000393391	0	2542	5084	0.000393391	2	0	2	0	0.000196734	1
16-8620007-G-A	39347817	0.004907	TMEM114	16-8620007-G-A	0.00235905	0	4239	8478	0.00235905	20	16	4	0	0.000200415	0.999999
7-99273810-T-TC	39347817	0.006923	CYP3A5	7-99273810-T-TC	0.00236072	0	4236	8472	0.00236072	20	16	4	0	0.000200697	0.999999
7-99273815-G-A	39347817	0.006928	CYP3A5	7-99273815-G-A	0.00236072	0	4236	8472	0.00236072	20	16	4	0	0.000200697	0.999999
18-56587600-C-T	39347817	0.001276	ZNF532	18-56587600-C-T	0.00035319	0	4247	8494	0.00035319	3	1	2	0	0.000353232	1
6-151914326-G-A	39347817	0.0009424	CCDC170	6-151914326-G-A	0.000353274	0	4246	8492	0.000353274	3	1	2	0	0.000353315	1
11-55406336-G-C	39347817	0.0007587	OR4P4	11-55406336-G-C	0.000385802	0	3888	7776	0.000385802	3	1	2	0	0.000385852	1
3-47036987-G-A	39347817	0.0001972	NBEAL2	3-47036987-G-A	0.000469704	0	4258	8516	0.000469704	4	2	2	0	0.000704598	1
10-118620314-A-C	39347817	2.895e-05	ENO4	10-118620314-A-C	0.000469814	0	4257	8514	0.000469814	4	2	2	0	0.000704763	1
11-1643257-C-T	39347817	0.0002411	KRTAP5-4	11-1643257-C-T	0.000469814	0	4257	8514	0.000469814	4	2	2	0	0.000704763	1
6-45390371-C-G	39347817	7.891e-05	RUNX2	6-45390371-C-G	0.000469814	0	4257	8514	0.000469814	4	2	2	0	0.000704763	1
3-37061893-T-C	39347817	0.0004694	MLH1	3-37061893-T-C	0.000469925	0	4256	8512	0.000469925	4	2	2	0	0.000704929	1
14-50101848-G-A	39347817	0.000897	DNAAF2	14-50101848-G-A	0.000470035	0	4255	8510	0.000470035	4	2	2	0	0.000705094	1
11-5758495-G-C	39347817	0.0009159	OR56B1	11-5758495-G-C	0.000470256	0	4253	8506	0.000470256	4	2	2	0	0.000705426	1
1-2524128-A-G	39347817	0.002814	MMEL1	1-2524128-A-G	0.000470478	0	4251	8502	0.000470478	4	2	2	0	0.000705758	1
2-179435825-G-A	39347817	0.0008823	TTN	2-179435825-G-A	0.000470478	0	4251	8502	0.000470478	4	2	2	0	0.000705758	1
19-42776216-A-G	39347817	0	CIC	19-42776216-A-G	0.00047081	0	4248	8496	0.00047081	4	2	2	0	0.000706256	1
11-65809982-G-C	39347817	0.001269	GAL3ST3	11-65809982-G-C	0.000470921	0	4247	8494	0.000470921	4	2	2	0	0.000706423	1
10-5781802-C-A	39347817	0.007794	FAM208B	10-5781802-C-A	0.000472701	0	4231	8462	0.000472701	4	2	2	0	0.000709094	1
19-6306857-C-T	39347817	0.005295	ACER1	19-6306857-C-T	0.0035369	0	4241	8482	0.0035369	30	26	4	0	0.00111443	0.999986
5-78423725-G-A	39347817	0.000207	BHMT	5-78423725-G-A	0.00058713	0	4258	8516	0.00058713	5	3	2	0	0.00117419	1
19-14991507-T-C	39347817	0.0006962	OR7A17	19-14991507-T-C	0.000587406	0	4256	8512	0.000587406	5	3	2	0	0.00117474	1
16-15457754-T-C	39347817	0.0007142	NPIPA5	16-15457754-T-C	0.000587682	0	4254	8508	0.000587682	5	3	2	0	0.0011753	1
16-3165378-A-G	39347817	0.0008131	ZNF205	16-3165378-A-G	0.000588512	0	4248	8496	0.000588512	5	3	2	0	0.00117696	1
19-50766583-G-A	39347817	0.001063	MYH14	19-50766583-G-A	0.000589067	0	4244	8488	0.000589067	5	3	2	0	0.00117806	1
11-6239952-G-A	39347817	0.001376	FAM160A2	11-6239952-G-A	0.000591716	0	4225	8450	0.000591716	5	3	2	0	0.00118336	1
16-89836654-C-A	39347817	0.0005123	FANCA	16-89836654-C-A	0.000705053	0	4255	8510	0.000705053	6	4	2	0	0.00176222	0.999999
11-108382645-C-G	39347817	0.0003865	EXPH5	11-108382645-C-G	0.000705219	0	4254	8508	0.000705219	6	4	2	0	0.00176263	0.999999
8-71069365-T-G	39347817	0.0005664	NCOA2	8-71069365-T-G	0.000705882	0	4250	8500	0.000705882	6	4	2	0	0.00176429	0.999999
16-1254361-A-T	39347817	0.003573	CACNA1H	16-1254361-A-T	0.000706381	0	4247	8494	0.000706381	6	4	2	0	0.00176554	0.999999
9-126433572-C-T	39347817	0.0006607	DENND1A	9-126433572-C-T	0.000822175	0	4257	8514	0.000822175	7	5	2	0	0.00246537	0.999999
6-159197483-T-C	39347817	0.001245	EZR	6-159197483-T-C	0.000822755	0	4254	8508	0.000822755	7	5	2	0	0.0024671	0.999999
19-43708046-G-A	39347817	0.0003936	PSG4	19-43708046-G-A	0.000823142	0	4252	8504	0.000823142	7	5	2	0	0.00246826	0.999999
1-171168521-G-A	39347817	0.00455	FMO2	1-171168521-G-A	0.000824305	0	4246	8492	0.000824305	7	5	2	0	2.47E-03	0.999999
1-233122113-C-T	39347817	0.00304	PCNXL2	1-233122113-C-T	0.000824305	0	4246	8492	0.000824305	7	5	2	0	0.00247175	0.999999
6-64488001-T-C	39347817	0.005497	EYS	6-64488001-T-C	0.000827423	0	4230	8460	0.000827423	7	5	2	0	0.0024811	0.999999
6-33768931-G-A	39347817	0.0014	MLN	6-33768931-G-A	0.000942063	0	4246	8492	0.000942063	8	6	2	0	0.0032947	0.999997
12-52979897-C-T	39347817	0.001862	KRT72	12-52979897-C-T	0.000946298	0	4227	8454	0.000946298	8	6	2	0	3.31E-03	0.999997
1-17272769-G-A	39347817	0.001251	CROCC	1-17272769-G-A	0.000961076	0	4162	8324	0.000961076	8	6	2	0	0.00336114	0.999997
12-60169157-A-G	39347817	0.001332	SLC16A7	12-60169157-A-G	0.00117592	0	4252	8504	0.00117592	10	8	2	0	0.00528354	0.999991
8-56698801-C-T	39347817	0.009378	TGS1	8-56698801-C-T	0.0011812	0	4233	8466	0.0011812	10	8	2	0	5.31E-03	0.999991
11-66325212-C-T	39347817	0.001228	ACTN3	11-66325212-C-T	0.00129473	0	4248	8496	0.00129473	11	9	2	0	0.00646069	0.999986
14-52526891-G-A	39347817	0.004979	NID2	14-52526891-G-A	0.00129595	0	4244	8488	0.00129595	11	9	2	0	0.00646676	0.999986
8-17611387-T-G	39347817	0.004504	MTUS1	8-17611387-T-G	0.00129748	0	4239	8478	0.00129748	11	9	2	0	6.47E-03	0.999986
9-3271018-G-A	39347817	0.006685	RFX3	9-3271018-G-A	0.0012987	0	4235	8470	0.0012987	11	9	2	0	0.00648048	0.999986
16-52068786-A-G	39347817	0.009642	C16orf97	16-52068786-A-G	0.00130178	0	4225	8450	0.00130178	11	9	2	0	0.00649579	0.999986
16-88600033-A-AGGGCGC	39347817	0.0007456	ZFPM1	16-88600033-A-AGGGCGC	0.00130828	0	4204	8408	0.00130828	11	9	2	0	0.00652817	0.999986
18-29447411-G-A	39347817	0.003788	TRAPPC8	18-29447411-G-A	0.00153157	0	4244	8488	0.00153157	13	11	2	0	0.00916078	0.99997
7-99022873-C-T	39347817	0.002316	PTCD1	7-99022873-C-T	0.00164667	0	4251	8502	0.00164667	14	12	2	0	0.0106631	0.999959
8-21986647-T-C	39347817	0.00218	HR	8-21986647-T-C	0.00164939	0	4244	8488	0.00164939	14	12	2	0	1.07E-02	0.999958
10-19641159-GC-G	39347817	0.002115	MALRD1	10-19641159-GC-G	0.00165328	0	4234	8468	0.00165328	14	12	2	0	0.0107058	0.999958
4-265194-TAAAAAGGCTTTGC-T	39347817	0.0005433	ZNF732	4-265194-TAAAAAGGCTTTGC-T	0.00176595	0	4247	8494	0.00176595	15	13	2	0	0.0123065	0.999943
4-265209-ACACTCTTCACATCTATAAGGTTTCTCTCCAGTATGAATTTTCTTATGTTTACTCAGGTATGCAGACCATCCAAAGGCTTTGCCACACTCTTCACATTTGTAAGGTTTCTCTCCAGTATGAATTATCTTATGTTTATTCAGGTCTGTGGACCATCC-A	39347817	0.0005209	ZNF732	4-265209-ACACTCTTCACATCTATAAGGTTTCTCTCCAGTATGAATTTTCTTATGTTTACTCAGGTATGCAGACCATCCAAAGGCTTTGCCACACTCTTCACATTTGTAAGGTTTCTCTCCAGTATGAATTATCTTATGTTTATTCAGGTCTGTGGACCATCC-A	0.00176595	0	4247	8494	0.00176595	15	13	2	0	0.0123065	0.999943
4-40122453-C-T	39347817	0.008355	N4BP2	4-40122453-C-T	0.00200566	0	4238	8476	0.00200566	17	15	2	0	0.0159481	0.999901
2-179429320-A-G	39347817	0.0006687	TTN	2-179429320-A-G	0.00211765	0	4250	8500	0.00211765	18	16	2	0	0.0178755	0.999874
8-21983134-T-C	39347817	0.003154	HR	8-21983134-T-C	0.00212414	0	4237	8474	0.00212414	18	16	2	0	0.0179299	0.999873
3-134089758-C-T	39347817	0.008828	AMOTL2	3-134089758-C-T	0.00212716	0	4231	8462	0.00212716	18	16	2	0	0.0179552	0.999873
19-54376859-G-A	39347817	0.002161	MYADM	19-54376859-G-A	0.0021322	0	4221	8442	0.0021322	18	16	2	0	0.0179974	0.999872
18-2925359-C-T	39347817	0.00892	LPIN2	18-2925359-C-T	0.00391273	0	4217	8434	0.00391273	33	31	2	0	0.060912	0.998328
9-139905510-G-A	39347817	0.0002065	ABCA2	9-139905510-G-A	0	0	4257	8514	0	0	0	0	0	1	1
2-44078899-T-G	39347817	0	ABCG8	2-44078899-T-G	0	0	4258	8516	0	0	0	0	0	1	1
13-108881900-C-T	39347817	0.0001717	ABHD13	13-108881900-C-T	0.000117564	0	4253	8506	0.000117564	1	1	0	0	1	1
1-179077415-G-C	39347817	0.00307	ABL2	1-179077415-G-C	0.00200851	0	4232	8464	0.00200851	17	17	0	0	1	0.984029
1-179078528-C-T	39347817	0.0008864	ABL2	1-179078528-C-T	0.00117481	0	4256	8512	0.00117481	10	10	0	0	1	0.994721
10-116213233-G-A	39347817	0.0001315	ABLIM1	10-116213233-G-A	0.000117564	0	4253	8506	0.000117564	1	1	0	0	1	1
12-112187084-A-G	39347817	7.568e-05	ACAD10	12-112187084-A-G	0	0	4258	8516	0	0	0	0	0	1	1
15-89398659-C-T	39347817	0.0004935	ACAN	15-89398659-C-T	0	0	4255	8510	0	0	0	0	0	1	1
10-15120604-T-C	39347817	0.001031	ACBD7	10-15120604-T-C	0.000235294	0	4250	8500	0.000235294	2	2	0	0	1	0.999882
16-20636794-G-A	39347817	3.186e-05	ACSM1	16-20636794-G-A	0.000117509	0	4255	8510	0.000117509	1	1	0	0	1	1
16-20801950-A-AG	39347817	0.0003262	ACSM3	16-20801950-A-AG	0.000117564	0	4253	8506	0.000117564	1	1	0	0	1	1
16-20442599-C-T	39347817	8.353e-05	ACSM5	16-20442599-C-T	0	0	4256	8512	0	0	0	0	0	1	1
8-39694686-C-T	39347817	0.0001287	ADAM2	8-39694686-C-T	0	0	4254	8508	0	0	0	0	0	1	1
17-29249085-C-G	39347817	0	ADAP2	17-29249085-C-G	0	0	4237	8474	0	0	0	0	0	1	1
14-24799121-C-T	39347817	3.183e-05	ADCY4	14-24799121-C-T	0	0	4256	8512	0	0	0	0	0	1	1
12-49176512-A-G	39347817	9.853e-05	ADCY6	12-49176512-A-G	0	0	4258	8516	0	0	0	0	0	1	1
17-15878339-C-T	39347817	7.953e-06	ADORA2B	17-15878339-C-T	0	0	4255	8510	0	0	0	0	0	1	1
17-76201210-C-G	39347817	0.000417	AFMID	17-76201210-C-G	0.000117509	0	4255	8510	0.000117509	1	1	0	0	1	1
15-86687049-C-T	39347817	0.003157	AGBL1	15-86687049-C-T	0.00165367	0	4233	8466	0.00165367	14	14	0	0	1	0.989292
9-88307727-G-A	39347817	1.199e-05	AGTPBP1	9-88307727-G-A	0	0	4257	8514	0	0	0	0	0	1	1
3-148459166-G-C	39347817	0.0002454	AGTR1	3-148459166-G-C	0	0	4256	8512	0	0	0	0	0	1	1
1-247013576-A-G	39347817	0.0007694	AHCTF1	1-247013576-A-G	0.000352526	0	4255	8510	0.000352526	3	3	0	0	1	0.999647
1-247067327-T-C	39347817	0.000805	AHCTF1	1-247067327-T-C	0.000235073	0	4254	8508	0.000235073	2	2	0	0	1	0.999882
1-27875800-T-G	39347817	0.0006698	AHDC1	1-27875800-T-G	0.000117426	0	4258	8516	0.000117426	1	1	0	0	1	1
14-33293524-C-A	39347817	0.0006609	AKAP6	14-33293524-C-A	0.000117758	0	4246	8492	0.000117758	1	1	0	0	1	1
7-91659250-A-G	39347817	0.0004057	AKAP9	7-91659250-A-G	0	0	4258	8516	0	0	0	0	0	1	1
7-91726391-C-A	39347817	0.001361	AKAP9	7-91726391-C-A	0.000705053	0	4255	8510	0.000705053	6	6	0	0	1	0.998238
3-125824637-G-A	39347817	0.0001312	ALDH1L1	3-125824637-G-A	0	0	4258	8516	0	0	0	0	0	1	1
6-24528274-C-G	39347817	7.955e-06	ALDH5A1	6-24528274-C-G	0	0	4258	8516	0	0	0	0	0	1	1
5-125880710-T-C	39347817	0.004478	ALDH7A1	5-125880710-T-C	0.000117592	0	4252	8504	0.000117592	1	1	0	0	1	1
15-85400463-G-A	39347817	7.979e-06	ALPK3	15-85400463-G-A	0	0	4257	8514	0	0	0	0	0	1	1
2-233272350-C-T	39347817	1.195e-05	ALPPL2	2-233272350-C-T	0	0	4258	8516	0	0	0	0	0	1	1
3-46718343-C-G	39347817	7.978e-06	ALS2CL	3-46718343-C-G	0	0	4258	8516	0	0	0	0	0	1	1
3-46722023-C-T	39347817	0.000349	ALS2CL	3-46722023-C-T	0.000117481	0	4256	8512	0.000117481	1	1	0	0	1	1
12-96360132-G-A	39347817	0.002279	AMDHD1	12-96360132-G-A	0.000352692	0	4253	8506	0.000352692	3	3	0	0	1	0.999647
11-10508903-G-T	39347817	0.006717	AMPD3	11-10508903-G-T	0.000943619	0	4239	8478	0.000943619	8	8	0	0	1	0.9967
1-104160600-G-A	39347817	0.000184	AMY2A	1-104160600-G-A	0.000117454	0	4257	8514	0.000117454	1	1	0	0	1	1
16-89346169-C-T	39347817	0.001114	ANKRD11	16-89346169-C-T	0.000117536	0	4254	8508	0.000117536	1	1	0	0	1	1
4-125590277-C-T	39347817	7.17e-05	ANKRD50	4-125590277-C-T	0	0	4258	8516	0	0	0	0	0	1	1
16-4748511-G-T	39347817	3.444e-05	ANKS3	16-4748511-G-T	0	0	4256	8512	0	0	0	0	0	1	1
7-36445941-A-C	39347817	0	ANLN	7-36445941-A-C	0	0	4258	8516	0	0	0	0	0	1	1
2-242142890-T-C	39347817	0.0004866	ANO7	2-242142890-T-C	0.000470035	0	4255	8510	0.000470035	4	4	0	0	1	0.999295
11-972204-G-A	39347817	5.739e-05	AP2A2	11-972204-G-A	0	0	4256	8512	0	0	0	0	0	1	1
19-1468699-C-T	39347817	1.973e-05	APC2	19-1468699-C-T	0	0	4255	8510	0	0	0	0	0	1	1
22-39421109-GCTT-G	39347817	0.001984	APOBEC3D	22-39421109-GCTT-G	0.000588374	0	4249	8498	0.000588374	5	5	0	0	1	0.998823
22-39441434-A-C	39347817	0.001893	APOBEC3F	22-39441434-A-C	0.00105783	0	4254	8508	0.00105783	9	9	0	0	1	0.995773
21-27269956-C-T	39347817	0.0002506	APP	21-27269956-C-T	0	0	4257	8514	0	0	0	0	0	1	1
10-32197240-C-T	39347817	1.99e-05	ARHGAP12	10-32197240-C-T	0	0	4258	8516	0	0	0	0	0	1	1
1-17914965-C-G	39347817	7.96e-06	ARHGEF10L	1-17914965-C-G	0.000117426	0	4258	8516	0.000117426	1	1	0	0	1	1
12-58008356-G-A	39347817	3.181e-05	ARHGEF25	12-58008356-G-A	0	0	4257	8514	0	0	0	0	0	1	1
5-149008471-G-A	39347817	4.82e-05	ARHGEF37	5-149008471-G-A	0	0	4254	8508	0	0	0	0	0	1	1
1-27106106-G-A	39347817	0.001527	ARID1A	1-27106106-G-A	0.000235073	0	4254	8508	0.000235073	2	2	0	0	1	0.999882
16-18804613-T-C	39347817	1.194e-05	ARL6IP1	16-18804613-T-C	0	0	4256	8512	0	0	0	0	0	1	1
22-19961692-G-C	39347817	0.002561	ARVCF	22-19961692-G-C	0.000471032	0	4246	8492	0.000471032	4	4	0	0	1	0.999293
2-237123354-C-T	39347817	0	ASB18	2-237123354-C-T	0.000117897	0	4241	8482	0.000117897	1	1	0	0	1	1
11-2291153-G-A	39347817	0	ASCL2	11-2291153-G-A	0	0	4256	8512	0	0	0	0	0	1	1
17-7010589-G-A	39347817	7.565e-05	ASGR2	17-7010589-G-A	0	0	4255	8510	0	0	0	0	0	1	1
1-1412705-A-C	39347817	3.188e-05	ATAD3B	1-1412705-A-C	0	0	4258	8516	0	0	0	0	0	1	1
10-123670445-T-C	39347817	0.0001755	ATE1	10-123670445-T-C	0.000117426	0	4258	8516	0.000117426	1	1	0	0	1	1
11-108200991-G-A	39347817	3.98e-05	ATM	11-108200991-G-A	0	0	4256	8512	0	0	0	0	0	1	1
12-7045891-ACAGCAGCAGCAGCAGCAGCAG-A	39347817	0	ATN1	12-7045891-ACAGCAGCAGCAGCAGCAGCAG-A	0	0	3338	6676	0	0	0	0	0	1	1
10-116889247-A-T	39347817	0.0003301	ATRNL1	10-116889247-A-T	0.000117426	0	4258	8516	0.000117426	1	1	0	0	1	1
6-16327915-A-ATGC	39347817	0	ATXN1	6-16327915-A-ATGC	0	0	4251	8502	0	0	0	0	0	1	1
12-112036753-GGCTGCTGCT-G	39347817	0	ATXN2	12-112036753-GGCTGCTGCT-G	0	0	4227	8454	0	0	0	0	0	1	1
14-92537354-C-CTGCTGCTGCTGCTGCTGCTGCTGCTGCTGCTG	39347817	0	ATXN3	14-92537354-C-CTGCTGCTGCTGCTGCTGCTGCTGCTGCTGCTG	0	0	3913	7826	0	0	0	0	0	1	1
7-69599546-A-G	39347817	5.175e-05	AUTS2	7-69599546-A-G	0	0	4258	8516	0	0	0	0	0	1	1
15-34159715-C-A	39347817	6.635e-05	AVEN	15-34159715-C-A	0	0	4256	8512	0	0	0	0	0	1	1
13-31848718-G-A	39347817	0.006383	B3GALTL	13-31848718-G-A	0.000946298	0	4227	8454	0.000946298	8	8	0	0	1	0.996691
2-232262920-G-A	39347817	0.0008827	B3GNT7	2-232262920-G-A	0.000235073	0	4254	8508	0.000235073	2	2	0	0	1	0.999882
17-80918934-C-G	39347817	0.0008594	B3GNTL1	17-80918934-C-G	0	0	4244	8488	0	0	0	0	0	1	1
11-376469-C-A	39347817	0.0009024	B4GALNT4	11-376469-C-A	0.000236016	0	4237	8474	0.000236016	2	2	0	0	1	0.999882
18-29264322-GAGA-G	39347817	0.0001313	B4GALT6	18-29264322-GAGA-G	0	0	4255	8510	0	0	0	0	0	1	1
5-70819770-C-G	39347817	4.04e-06	BDP1	5-70819770-C-G	0	0	4257	8514	0	0	0	0	0	1	1
8-22481856-C-T	39347817	0.0008137	BIN3	8-22481856-C-T	0.000471365	0	4243	8486	0.000471365	4	4	0	0	1	0.999293
15-91308570-C-T	39347817	0.001643	BLM	15-91308570-C-T	0.000352858	0	4251	8502	0.000352858	3	3	0	0	1	0.999647
2-242498946-C-G	39347817	0.000611	BOK	2-242498946-C-G	0.000235905	0	4239	8478	0.000235905	2	2	0	0	1	0.999882
13-32929291-A-C	39347817	3.184e-05	BRCA2	13-32929291-A-C	0.000117564	0	4253	8506	0.000117564	1	1	0	0	1	1
7-97911238-A-G	39347817	0.0001959	BRI3	7-97911238-A-G	0	0	4256	8512	0	0	0	0	0	1	1
1-177249739-G-A	39347817	0.0003593	BRINP2	1-177249739-G-A	0.000234852	0	4258	8516	0.000234852	2	2	0	0	1	0.999883
3-49689568-A-T	39347817	3.984e-06	BSN	3-49689568-A-T	0	0	4258	8516	0	0	0	0	0	1	1
6-26463487-C-T	39347817	4.108e-05	BTN2A1	6-26463487-C-T	0	0	4258	8516	0	0	0	0	0	1	1
11-8953795-G-T	39347817	0.004587	C11orf16	11-8953795-G-T	0.00106107	0	4241	8482	0.00106107	9	9	0	0	1	0.995761
12-40110582-G-A	39347817	0.0001326	C12orf40	12-40110582-G-A	0	0	4255	8510	0	0	0	0	0	1	1
17-263322-G-A	39347817	0.009038	C17orf97	17-263322-G-A	0	0	2131	4262	0	0	0	0	0	1	1
19-3543905-G-A	39347817	9.015e-05	C19orf71	19-3543905-G-A	0	0	4256	8512	0	0	0	0	0	1	1
19-51159327-G-A	39347817	5.198e-05	C19orf81	19-51159327-G-A	0	0	4257	8514	0	0	0	0	0	1	1
12-7189348-G-A	39347817	0.0002682	C1R	12-7189348-G-A	0	0	4254	8508	0	0	0	0	0	1	1
11-73809256-A-G	39347817	0.0004498	C2CD3	11-73809256-A-G	0.000117564	0	4253	8506	0.000117564	1	1	0	0	1	1
11-73849774-G-C	39347817	0.0004778	C2CD3	11-73849774-G-C	0.000117564	0	4253	8506	0.000117564	1	1	0	0	1	1
9-123812461-T-C	39347817	0.0006291	C5	9-123812461-T-C	0	0	4249	8498	0	0	0	0	0	1	1
7-99755343-C-T	39347817	0.003591	C7orf43	7-99755343-C-T	0.000707547	0	4240	8480	0.000707547	6	6	0	0	1	0.998232
7-1037370-G-A	39347817	0.000784	C7orf50	7-1037370-G-A	0.000117702	0	4248	8496	0.000117702	1	1	0	0	1	1
7-1037418-G-T	39347817	0.0003081	C7orf50	7-1037418-G-T	0.000469925	0	4256	8512	0.000469925	4	4	0	0	1	0.999295
9-141012509-C-G	39347817	2.13e-05	CACNA1B	9-141012509-C-G	0	0	4257	8514	0	0	0	0	0	1	1
1-201022621-C-T	39347817	0.0006603	CACNA1S	1-201022621-C-T	0	0	4251	8502	0	0	0	0	0	1	1
2-27462658-A-G	39347817	0.0001959	CAD	2-27462658-A-G	0.000117481	0	4256	8512	0.000117481	1	1	0	0	1	1
6-7379080-C-T	39347817	0.0007352	CAGE1	6-7379080-C-T	0.000117592	0	4252	8504	0.000117592	1	1	0	0	1	1
17-4876510-A-G	39347817	0.0001392	CAMTA2	17-4876510-A-G	0	0	4253	8506	0	0	0	0	0	1	1
3-12858941-C-T	39347817	0.001012	CAND2	3-12858941-C-T	0.000117702	0	4248	8496	0.000117702	1	1	0	0	1	1
19-39228160-G-A	39347817	0.0001654	CAPN12	19-39228160-G-A	0	0	4258	8516	0	0	0	0	0	1	1
19-39233109-G-A	39347817	0.0001476	CAPN12	19-39233109-G-A	0	0	4258	8516	0	0	0	0	0	1	1
2-30998803-C-T	39347817	0.0002039	CAPN13	2-30998803-C-T	0	0	4256	8512	0	0	0	0	0	1	1
16-597082-G-C	39347817	0.001781	CAPN15	16-597082-G-C	0.000706049	0	4249	8498	0.000706049	6	6	0	0	1	0.998235
11-65793525-C-T	39347817	6.365e-05	CATSPER1	11-65793525-C-T	0	0	4257	8514	0	0	0	0	0	1	1
5-179105699-T-C	39347817	0.005237	CBY3	5-179105699-T-C	0.000235571	0	4245	8490	0.000235571	2	2	0	0	1	0.999882
1-52822722-G-A	39347817	0.0006135	CC2D1B	1-52822722-G-A	0.000352361	0	4257	8514	0.000352361	3	3	0	0	1	0.999648
14-59993841-C-G	39347817	0.002319	CCDC175	14-59993841-C-G	0.000117619	0	4251	8502	0.000117619	1	1	0	0	1	1
3-126151991-G-C	39347817	0.0006643	CCDC37	3-126151991-G-C	0.000235073	0	4254	8508	0.000235073	2	2	0	0	1.00E+00	0.999882
5-159680750-T-C	39347817	4.909e-05	CCNJL	5-159680750-T-C	0	0	4257	8514	0	0	0	0	0	1	1
4-91549244-C-T	39347817	0.000253	CCSER1	4-91549244-C-T	0	0	4255	8510	0	0	0	0	0	1	1
5-66479557-G-C	39347817	2.387e-05	CD180	5-66479557-G-C	0	0	4257	8514	0	0	0	0	0	1.00E+00	1
3-45160056-C-T	39347817	0.0008445	CDCP1	3-45160056-C-T	0.000235627	0	4244	8488	0.000235627	2	2	0	0	1	0.999882
16-68867201-A-C	39347817	7.954e-06	CDH1	16-68867201-A-C	0	0	4256	8512	0	0	0	0	0	1	1
18-64172432-C-T	39347817	0.0007221	CDH19	18-64172432-C-T	0	0	4247	8494	0	0	0	0	0	1	1
5-176004788-G-A	39347817	2.396e-05	CDHR2	5-176004788-G-A	0.000117454	0	4257	8514	0.000117454	1	1	0	0	1	1
5-176011744-A-C	39347817	0	CDHR2	5-176011744-A-C	0	0	4257	8514	0	0	0	0	0	1	1
12-123751791-A-T	39347817	0.0003503	CDK2AP1	12-123751791-A-T	0.000235239	0	4251	8502	0.000235239	2	2	0	0	1.00E+00	0.999882
1-22336291-T-A	39347817	0	CELA3A	1-22336291-T-A	0	0	3765	7530	0	0	0	0	0	1	1
1-22336292-T-C	39347817	0	CELA3A	1-22336292-T-C	0	0	3765	7530	0	0	0	0	0	1	1
1-22336294-A-C	39347817	7.966e-06	CELA3A	1-22336294-A-C	0	0	3765	7530	0	0	0	0	0	1	1
3-48683685-G-A	39347817	8.9e-05	CELSR3	3-48683685-G-A	0	0	4258	8516	0	0	0	0	0	1	1
17-64062943-C-G	39347817	0.0002093	CEP112	17-64062943-C-G	0	0	4255	8510	0	0	0	0	0	1	1
1-196887398-A-C	39347817	0.0006296	CFHR4	1-196887398-A-C	0	0	4245	8490	0	0	0	0	0	1	1
19-4428727-C-G	39347817	1.989e-05	CHAF1A	19-4428727-C-G	0	0	4257	8514	0	0	0	0	0	1	1
5-98205532-T-C	39347817	0.002327	CHD1	5-98205532-T-C	0.000706381	0	4247	8494	0.000706381	6	6	0	0	1	0.998234
19-16641608-T-C	39347817	0	CHERP	19-16641608-T-C	0	0	4257	8514	0	0	0	0	0	1.00E+00	1
14-24775316-G-A	39347817	0.0006051	CIDEB	14-24775316-G-A	0.000117702	0	4248	8496	0.000117702	1	1	0	0	1	1
2-122120842-C-G	39347817	0.0001568	CLASP1	2-122120842-C-G	0	0	4258	8516	0	0	0	0	0	1	1
11-67132894-G-A	39347817	4.805e-05	CLCF1	11-67132894-G-A	0	0	4257	8514	0	0	0	0	0	1	1
7-143036672-G-A	39347817	7.954e-06	CLCN1	7-143036672-G-A	0	0	4258	8516	0	0	0	0	0	1.00E+00	1
12-9822340-A-G	39347817	0	CLEC2D	12-9822340-A-G	0	0	4258	8516	0	0	0	0	0	1	1
21-36088719-C-T	39347817	9.952e-05	CLIC6	21-36088719-C-T	0	0	4257	8514	0	0	0	0	0	1	1
15-74912514-A-C	39347817	0	CLK3	15-74912514-A-C	0	0	4257	8514	0	0	0	0	0	1	1
16-66670323-G-C	39347817	5.173e-05	CMTM4	16-66670323-G-C	0	0	4255	8510	0	0	0	0	0	1	1
3-32529439-A-C	39347817	9.185e-05	CMTM6	3-32529439-A-C	0	0	4255	8510	0	0	0	0	0	1	1
18-72228253-G-A	39347817	8.781e-05	CNDP1	18-72228253-G-A	0	0	4246	8492	0	0	0	0	0	1	1
11-100170119-G-C	39347817	0.0004301	CNTN5	11-100170119-G-C	0.000117481	0	4256	8512	0.000117481	1	1	0	0	1	1
19-10092776-C-T	39347817	5.36e-05	COL5A3	19-10092776-C-T	0	0	4257	8514	0	0	0	0	0	1	1
3-130107599-T-G	39347817	0.000657	COL6A5	3-130107599-T-G	0.000117536	0	4254	8508	0.000117536	1	1	0	0	1	1
16-4412027-C-T	39347817	2.016e-05	CORO7	16-4412027-C-T	0.000117481	0	4256	8512	0.000117481	1	1	0	0	1	1
7-120737876-G-A	39347817	0.0004464	CPED1	7-120737876-G-A	0	0	4251	8502	0	0	0	0	0	1	1
3-98311852-G-A	39347817	0	CPOX	3-98311852-G-A	0	0	4258	8516	0	0	0	0	0	1	1
12-69653218-A-G	39347817	4.022e-06	CPSF6	12-69653218-A-G	0	0	4258	8516	0	0	0	0	0	1	1
11-61183641-C-T	39347817	0.0002583	CPSF7	11-61183641-C-T	0.000234962	0	4256	8512	0.000234962	2	2	0	0	1	0.999883
10-125528041-C-T	39347817	0.0001295	CPXM2	10-125528041-C-T	0.000117702	0	4248	8496	0.000117702	1	1	0	0	1	1
1-207644133-A-T	39347817	0.0005176	CR2	1-207644133-A-T	0.00035344	0	4244	8488	0.00035344	3	3	0	0	1	0.999647
6-49696561-C-T	39347817	0.0001224	CRISP3	6-49696561-C-T	0	0	4258	8516	0	0	0	0	0	1	1
1-17281278-G-A	39347817	0.009021	CROCC	1-17281278-G-A	0.000470588	0	4250	8500	0.000470588	4	4	0	0	1	0.999294
21-34997036-C-T	39347817	0.0003791	CRYZL1	21-34997036-C-T	0.000352609	0	4254	8508	0.000352609	3	3	0	0	1	0.999647
12-53566336-G-C	39347817	0.0002553	CSAD	12-53566336-G-C	0.000117509	0	4255	8510	0.000117509	1	1	0	0	1	1
8-19263490-G-A	39347817	0.000517	CSGALNACT1	8-19263490-G-A	0.000117481	0	4256	8512	0.000117481	1	1	0	0	1	1
8-3081267-C-A	39347817	0.0004738	CSMD1	8-3081267-C-A	0.000117592	0	4252	8504	0.000117592	1	1	0	0	1	1
1-33992852-C-T	39347817	0.0008933	CSMD2	1-33992852-C-T	0	0	4247	8494	0	0	0	0	0	1	1
8-68107725-C-T	39347817	0.0003248	CSPP1	8-68107725-C-T	0	0	4257	8514	0	0	0	0	0	1	1
18-19996075-G-A	39347817	7.984e-05	CTAGE1	18-19996075-G-A	0.000117509	0	4255	8510	0.000117509	1	1	0	0	1	1
14-39763245-G-C	39347817	6.788e-05	CTAGE5	14-39763245-G-C	0	0	4258	8516	0	0	0	0	0	1	1
11-88070701-C-A	39347817	9.648e-05	CTSC	11-88070701-C-A	0.000117509	0	4255	8510	0.000117509	1	1	0	0	1	1
6-43174056-CAGGAGGAAG-C	39347817	0.002859	CUL9	6-43174056-CAGGAGGAAG-C	0.000352526	0	4255	8510	0.000352526	3	3	0	0	1	0.999647
17-36963025-T-G	39347817	0.001099	CWC25	17-36963025-T-G	0.00105932	0	4248	8496	0.00105932	9	9	0	0	1	0.995767
8-143955850-A-T	39347817	0.0009941	CYP11B1	8-143955850-A-T	0.00105932	0	4248	8496	0.00105932	9	9	0	0	1	0.995767
15-75012925-C-T	39347817	0.001096	CYP1A1	15-75012925-C-T	0.000117509	0	4255	8510	0.000117509	1	1	0	0	1	1
1-47603183-G-T	39347817	0.0002753	CYP4A22	1-47603183-G-T	0	0	4258	8516	0	0	0	0	0	1	1
19-15651301-G-A	39347817	0.0007797	CYP4F22	19-15651301-G-A	0.000117647	0	4250	8500	0.000117647	1	1	0	0	1	1
9-124535518-C-T	39347817	0.0009419	DAB2IP	9-124535518-C-T	0.000117564	0	4253	8506	0.000117564	1	1	0	0	1	1
12-91572244-A-C	39347817	0	DCN	12-91572244-A-C	0	0	4258	8516	0	0	0	0	0	1	1
12-113596897-C-T	39347817	0.000572	DDX54	12-113596897-C-T	0.000234907	0	4257	8514	0.000234907	2	2	0	0	1.00E+00	0.999883
8-6783521-C-T	39347817	2.013e-05	DEFA6	8-6783521-C-T	0.000117454	0	4257	8514	0.000117454	1	1	0	0	1.00E+00	1
7-14188769-C-T	39347817	8.036e-06	DGKB	7-14188769-C-T	0	0	4258	8516	0	0	0	0	0	1	1
3-185882703-C-T	39347817	0.0001042	DGKG	3-185882703-C-T	0	0	4258	8516	0	0	0	0	0	1	1
14-24113682-A-G	39347817	0.0002665	DHRS2	14-24113682-A-G	0	0	4253	8506	0	0	0	0	0	1	1
14-24114437-T-A	39347817	0.001169	DHRS2	14-24114437-T-A	0.000706547	0	4246	8492	0.000706547	6	6	0	0	1	0.998234
17-5359432-G-A	39347817	0.0001789	DHX33	17-5359432-G-A	0.000117509	0	4255	8510	0.000117509	1	1	0	0	1	1
10-79570963-G-C	39347817	1.595e-05	DLG5	10-79570963-G-C	0	0	4258	8516	0	0	0	0	0	1	1
6-170594081-C-T	39347817	1.989e-05	DLL1	6-170594081-C-T	0	0	4258	8516	0	0	0	0	0	1	1
10-124339256-T-C	39347817	0.000542	DMBT1	10-124339256-T-C	0	0	3978	7956	0	0	0	0	0	1	1
14-50101457-G-T	39347817	0.0004492	DNAAF2	14-50101457-G-T	0.000470035	0	4255	8510	0.000470035	4	4	0	0	1	0.999295
12-124272366-T-G	39347817	0.0004267	DNAH10	12-124272366-T-G	0.000117509	0	4255	8510	0.000117509	1	1	0	0	1	1
1-225239432-G-A	39347817	9.091e-05	DNAH14	1-225239432-G-A	0.000117426	0	4258	8516	0.000117426	1	1	0	0	1	1
1-225393862-G-T	39347817	7.071e-05	DNAH14	1-225393862-G-T	0	0	4258	8516	0	0	0	0	0	1	1
16-20944699-T-C	39347817	7.564e-05	DNAH3	16-20944699-T-C	0.000117509	0	4255	8510	0.000117509	1	1	0	0	1	1
16-20990858-T-C	39347817	0.0003349	DNAH3	16-20990858-T-C	0	0	4253	8506	0	0	0	0	0	1	1
2-196728886-A-G	39347817	0.00397	DNAH7	2-196728886-A-G	0.000471587	0	4241	8482	0.000471587	4	4	0	0	1	0.999293
6-38840471-A-T	39347817	3.185e-05	DNAH8	6-38840471-A-T	0	0	4258	8516	0	0	0	0	0	1	1
15-78566649-G-A	39347817	5.571e-05	DNAJA4	15-78566649-G-A	0	0	4256	8512	0	0	0	0	0	1	1
2-183582868-C-A	39347817	0.002397	DNAJC10	2-183582868-C-A	0.000469814	0	4257	8514	0.000469814	4	4	0	0	1	0.999295
11-6584670-T-C	39347817	1.298e-05	DNHD1	11-6584670-T-C	0	0	4257	8514	0	0	0	0	0	1	1
5-176930131-G-A	39347817	0.001445	DOK3	5-176930131-G-A	0	0	4217	8434	0	0	0	0	0	1	1
1-11772447-G-A	39347817	1.591e-05	DRAXIN	1-11772447-G-A	0	0	4258	8516	0	0	0	0	0	1	1
4-88537432-TAGCAGTGACAGCAGTGACAGCAGCGACAGCAGTGACAGCAGCGACAGCAGTGACAGCAGCGACAGCAGTGACAGCAATGAAAGCAGCGACAGCAGTGACAGCAGCGATAGCAGTGACAGCAGCAAC-T	39347817	0.007729	DSPP	4-88537432-TAGCAGTGACAGCAGTGACAGCAGCGACAGCAGTGACAGCAGCGACAGCAGTGACAGCAGCGACAGCAGTGACAGCAATGAAAGCAGCGACAGCAGTGACAGCAGCGATAGCAGTGACAGCAGCAAC-T	0.00611995	0	4085	8170	0.00611995	50	50	0	0	1	0.859973
6-56475274-T-G	39347817	0.0001965	DST	6-56475274-T-G	0	0	4257	8514	0	0	0	0	0	1	1
2-25678275-G-A	39347817	0.0005314	DTNB	2-25678275-G-A	0	0	4256	8512	0	0	0	0	0	1	1
2-71797758-G-C	39347817	3.99e-06	DYSF	2-71797758-G-C	0	0	4258	8516	0	0	0	0	0	1	1
3-137796379-T-C	39347817	0.0001552	DZIP1L	3-137796379-T-C	0	0	4258	8516	0	0	0	0	0	1	1
19-39306254-C-T	39347817	0.0004537	ECH1	19-39306254-C-T	0	0	4252	8504	0	0	0	0	0	1	1
3-19961459-G-A	39347817	0	EFHB	3-19961459-G-A	0	0	4258	8516	0	0	0	0	0	1	1
6-52317573-C-T	39347817	0.000887	EFHC1	6-52317573-C-T	0.000352941	0	4250	8500	0.000352941	3	3	0	0	1	0.999647
5-137801649-A-G	39347817	0.0001485	EGR1	5-137801649-A-G	0.000117536	0	4254	8508	0.000117536	1	1	0	0	1	1
7-6094215-T-C	39347817	1.591e-05	EIF2AK1	7-6094215-T-C	0	0	4258	8516	0	0	0	0	0	1	1
3-184045084-G-A	39347817	9.556e-05	EIF4G1	3-184045084-G-A	0.000117426	0	4258	8516	0.000117426	1	1	0	0	1	1
19-6897307-C-A	39347817	0.0004017	EMR1	19-6897307-C-A	0.000352526	0	4255	8510	0.000352526	3	3	0	0	1	0.999647
8-120592376-T-C	39347817	0.0002267	ENPP2	8-120592376-T-C	0	0	4255	8510	0	0	0	0	0	1	1
8-23299129-T-C	39347817	0	ENTPD4	8-23299129-T-C	0	0	4257	8514	0	0	0	0	0	1	1
6-93965581-T-C	39347817	2.788e-05	EPHA7	6-93965581-T-C	0	0	4258	8516	0	0	0	0	0	1	1
1-22913032-C-A	39347817	0.0001438	EPHA8	1-22913032-C-A	0.000235239	0	4251	8502	0.000235239	2	2	0	0	1	0.999882
1-226026965-C-T	39347817	0.0001432	EPHX1	1-226026965-C-T	0	0	4255	8510	0	0	0	0	0	1	1
13-103520565-A-G	39347817	0.00987	ERCC5	13-103520565-A-G	0.00261035	0	4214	8428	0.00261035	22	22	0	0	1	0.972895
5-60183284-C-G	39347817	0.0003977	ERCC8	5-60183284-C-G	0.000117647	0	4250	8500	0.000117647	1	1	0	0	1	1
19-53553340-CT-C	39347817	0.0003338	ERVV-2	19-53553340-CT-C	0	0	4258	8516	0	0	0	0	0	1	1
6-36343662-C-T	39347817	0.0002786	ETV7	6-36343662-C-T	0.000352526	0	4255	8510	0.000352526	3	3	0	0	1	0.999647
11-108381021-G-A	39347817	0.001018	EXPH5	11-108381021-G-A	0.000823336	0	4251	8502	0.000823336	7	7	0	0	1	0.997531
11-108383271-T-C	39347817	0.0002775	EXPH5	11-108383271-T-C	0.000235073	0	4254	8508	0.000235073	2	2	0	0	1	0.999882
2-46228-C-T	39347817	0.0001461	FAM110C	2-46228-C-T	0	0	4242	8484	0	0	0	0	0	1	1
5-137354782-G-C	39347817	0.0001075	FAM13B	5-137354782-G-C	0	0	4256	8512	0	0	0	0	0	1	1
10-74928099-T-G	39347817	0.0007092	FAM149B1	10-74928099-T-G	0.000235073	0	4254	8508	0.000235073	2	2	0	0	1	0.999882
5-64013795-T-A	39347817	0.001619	FAM159B	5-64013795-T-A	0.000353107	0	4248	8496	0.000353107	3	3	0	0	1	0.999647
7-99144586-G-A	39347817	0	FAM200A	7-99144586-G-A	0	0	4258	8516	0	0	0	0	0	1	1
7-99145772-G-A	39347817	0	FAM200A	7-99145772-G-A	0	0	4258	8516	0	0	0	0	0	1	1
1-20879743-G-A	39347817	0.0007256	FAM43B	1-20879743-G-A	0	0	4253	8506	0	0	0	0	0	1	1
10-126311978-C-T	39347817	2.485e-05	FAM53B	10-126311978-C-T	0	0	4258	8516	0	0	0	0	0	1	1
5-156589519-A-G	39347817	9.945e-05	FAM71B	5-156589519-A-G	0	0	4256	8512	0	0	0	0	0	1	1
9-97934428-C-T	39347817	8.039e-06	FANCC	9-97934428-C-T	0	0	4257	8514	0	0	0	0	0	1	1
2-58459236-G-C	39347817	0.001083	FANCL	2-58459236-G-C	0.000470921	0	4247	8494	0.000470921	4	4	0	0	1	0.999294
4-126240016-C-T	39347817	0.0002646	FAT4	4-126240016-C-T	0	0	4256	8512	0	0	0	0	0	1	1
19-8152027-C-T	39347817	8.068e-05	FBN3	19-8152027-C-T	0	0	4257	8514	0	0	0	0	0	1	1
12-133160026-C-T	39347817	0.0005038	FBRSL1	12-133160026-C-T	0	0	4221	8442	0	0	0	0	0	1	1
2-230875491-C-T	39347817	0.0005938	FBXO36	2-230875491-C-T	0.000587406	0	4256	8512	0.000587406	5	5	0	0	1	0.998825
5-41939711-C-T	39347817	2.396e-05	FBXO4	5-41939711-C-T	0	0	4257	8514	0	0	0	0	0	1	1
6-153296633-G-A	39347817	0.0004898	FBXO5	6-153296633-G-A	0.000117509	0	4255	8510	0.000117509	1	1	0	0	1	1
19-40424531-G-T	39347817	0.0002129	FCGBP	19-40424531-G-T	0	0	4257	8514	0	0	0	0	0	1	1
5-72364574-C-T	39347817	0.001575	FCHO2	5-72364574-C-T	0.000352858	0	4251	8502	0.000352858	3	3	0	0	1	0.999647
5-108290439-A-G	39347817	0.0001357	FER	5-108290439-A-G	0.000234962	0	4256	8512	0.000234962	2	2	0	0	1	0.999883
20-6078229-A-G	39347817	1.592e-05	FERMT1	20-6078229-A-G	0	0	4256	8512	0	0	0	0	0	1	1
6-76023135-C-T	39347817	0.000756	FILIP1	6-76023135-C-T	0.000235294	0	4250	8500	0.000235294	2	2	0	0	1	0.999882
9-108366652-T-C	39347817	0	FKTN	9-108366652-T-C	0	0	4257	8514	0	0	0	0	0	1	1
5-180053237-G-A	39347817	4.01e-05	FLT4	5-180053237-G-A	0	0	4257	8514	0	0	0	0	0	1	1
1-240255595-CAAG-C	39347817	4.582e-05	FMN2	1-240255595-CAAG-C	0	0	4258	8516	0	0	0	0	0	1	1
11-94040379-C-T	39347817	0.000123	FOLR4	11-94040379-C-T	0	0	4255	8510	0	0	0	0	0	1.00E+00	1
1-47905061-G-A	39347817	6.605e-06	FOXD2	1-47905061-G-A	0	0	4258	8516	0	0	0	0	0	1	1
10-95452476-T-C	39347817	0.0001681	FRA10AC1	10-95452476-T-C	0.000234852	0	4258	8516	0.000234852	2	2	0	0	1	0.999883
16-70512235-G-A	39347817	0.0007056	FUK	16-70512235-G-A	0.000352775	0	4252	8504	0.000352775	3	3	0	0	1	0.999647
17-78086504-G-A	39347817	2.155e-05	GAA	17-78086504-G-A	0	0	4256	8512	0	0	0	0	0	1	1
2-31178811-T-C	39347817	3.976e-06	GALNT14	2-31178811-T-C	0	0	4256	8512	0	0	0	0	0	1.00E+00	1
12-120593109-C-T	39347817	0.002093	GCN1L1	12-120593109-C-T	0.000352775	0	4252	8504	0.000352775	3	3	0	0	1	0.999647
10-117884853-G-A	39347817	4.772e-05	GFRA1	10-117884853-G-A	0	0	4258	8516	0	0	0	0	0	1	1
7-150217861-G-A	39347817	0.0003531	GIMAP7	7-150217861-G-A	0.000117536	0	4254	8508	0.000117536	1	1	0	0	1	1
7-8099856-A-T	39347817	0.0007455	GLCCI1	7-8099856-A-T	0.000352858	0	4251	8502	0.000352858	3	3	0	0	1	0.999647
19-48254277-C-T	39347817	0.0001812	GLTSCR2	19-48254277-C-T	0	0	4258	8516	0	0	0	0	0	1	1
6-46995478-GT-G	39347817	2.805e-05	GPR110	6-46995478-GT-G	0	0	4258	8516	0	0	0	0	0	1	1
6-142737168-C-G	39347817	0.0001127	GPR126	6-142737168-C-G	0	0	4258	8516	0	0	0	0	0	1	1
11-105850381-C-G	39347817	3.979e-06	GRIA4	11-105850381-C-G	0	0	4255	8510	0	0	0	0	0	1	1
16-9857142-T-C	39347817	5.575e-05	GRIN2A	16-9857142-T-C	0	0	4256	8512	0	0	0	0	0	1	1
6-146350933-G-A	39347817	6.371e-05	GRM1	6-146350933-G-A	0	0	4256	8512	0	0	0	0	0	1	1
6-33995941-T-C	39347817	0.0009472	GRM4	6-33995941-T-C	0.000352941	0	4250	8500	0.000352941	3	3	0	0	1	0.999647
17-38130531-G-A	39347817	0.001155	GSDMA	17-38130531-G-A	0.000353107	0	4248	8496	0.000353107	3	3	0	0	1	0.999647
19-615946-CCCGCCGCCG-C	39347817	0.006216	HCN2	19-615946-CCCGCCGCCG-C	0.00155317	0	4185	8370	0.00155317	13	13	0	0	1	0.99071
3-13546167-C-A	39347817	0.001088	HDAC11	3-13546167-C-A	0.000587406	0	4256	8512	0.000587406	5	5	0	0	1	0.998825
20-62193253-G-T	39347817	0.001025	HELZ2	20-62193253-G-T	0	0	4234	8468	0	0	0	0	0	1	1
15-63922766-C-T	39347817	4.014e-06	HERC1	15-63922766-C-T	0	0	4256	8512	0	0	0	0	0	1	1
15-64025236-T-C	39347817	4.013e-06	HERC1	15-64025236-T-C	0	0	4256	8512	0	0	0	0	0	1	1
6-26107967-A-G	39347817	0.0003664	HIST1H1T	6-26107967-A-G	0	0	4253	8506	0	0	0	0	0	1	1
6-26199107-TCA-T	39347817	4.376e-05	HIST1H2AD	6-26199107-TCA-T	0	0	4258	8516	0	0	0	0	0	1	1
6-27799055-GCGGTGACCGTC-G	39347817	0.0002815	HIST1H4K	6-27799055-GCGGTGACCGTC-G	0.000587406	0	4256	8512	0.000587406	5	5	0	0	1.00E+00	0.998825
6-32489754-T-TCC	39347817	0.003775	HLA-DRB5	6-32489754-T-TCC	0	0	2144	4288	0	0	0	0	0	1	1
6-32489755-GT-G	39347817	0.003359	HLA-DRB5	6-32489755-GT-G	0	0	2144	4288	0	0	0	0	0	1	1
6-32489757-CT-C	39347817	0.003267	HLA-DRB5	6-32489757-CT-C	0	0	2144	4288	0	0	0	0	0	1	1
21-38128931-C-T	39347817	0.004489	HLCS	21-38128931-C-T	0.000707547	0	4240	8480	0.000707547	6	6	0	0	1	0.998232
17-46628228-G-A	39347817	0.0003582	HOXB3	17-46628228-G-A	0.000117509	0	4255	8510	0.000117509	1	1	0	0	1	1
10-100183373-T-C	39347817	0.0004658	HPS1	10-100183373-T-C	0.000704722	0	4257	8514	0.000704722	6	6	0	0	1	0.998239
1-22186478-C-T	39347817	8.284e-06	HSPG2	1-22186478-C-T	0	0	4257	8514	0	0	0	0	0	1	1
4-3076603-CCAG-C	39347817	0	HTT	4-3076603-CCAG-C	0	0	4257	8514	0	0	0	0	0	1	1
15-78807342-AG-A	39347817	2.543e-05	HYKK	15-78807342-AG-A	0	0	4257	8514	0	0	0	0	0	1	1
15-78825825-G-T	39347817	0.002304	HYKK	15-78825825-G-T	0.000588651	0	4247	8494	0.000588651	5	5	0	0	1	0.998823
10-91162546-C-T	39347817	5.972e-05	IFIT1	10-91162546-C-T	0	0	4258	8516	0	0	0	0	0	1.00E+00	1
9-26978168-A-T	39347817	0.001052	IFT74	9-26978168-A-T	0.000127259	0	3929	7858	0.000127259	1	1	0	0	1	1
3-159986211-T-A	39347817	7.574e-05	IFT80	3-159986211-T-A	0	0	4257	8514	0	0	0	0	0	1	1
2-113783681-CA-C	39347817	0.0006293	IL36B	2-113783681-CA-C	0	0	4254	8508	0	0	0	0	0	1	1
11-15260572-C-T	39347817	0.001277	INSC	11-15260572-C-T	0.000235349	0	4249	8498	0.000235349	2	2	0	0	1	0.999882
19-7174596-C-T	39347817	0	INSR	19-7174596-C-T	0	0	4257	8514	0	0	0	0	0	1	1
7-2623271-C-G	39347817	0.002478	IQCE	7-2623271-C-G	0.000234962	0	4256	8512	0.000234962	2	2	0	0	1	0.999883
15-67687701-C-T	39347817	2.391e-05	IQCH	15-67687701-C-T	0	0	4257	8514	0	0	0	0	0	1	1
3-159482754-G-A	39347817	6.061e-05	IQCJ-SCHIP1	3-159482754-G-A	0	0	4255	8510	0	0	0	0	0	1	1
12-66639034-A-G	39347817	0.000378	IRAK3	12-66639034-A-G	0.000352858	0	4251	8502	0.000352858	3	3	0	0	1	0.999647
7-16255696-G-A	39347817	0.0005302	ISPD	7-16255696-G-A	0	0	4255	8510	0	0	0	0	0	1	1
5-52240850-C-A	39347817	0.006913	ITGA1	5-52240850-C-A	0.00177515	0	4225	8450	0.00177515	15	15	0	0	1	0.98763
3-37818911-T-G	39347817	0.0004613	ITGA9	3-37818911-T-G	0	0	4255	8510	0	0	0	0	0	1	1
16-31373395-G-A	39347817	3.978e-05	ITGAX	16-31373395-G-A	0	0	4256	8512	0	0	0	0	0	1	1
21-46308638-G-C	39347817	0	ITGB2	21-46308638-G-C	0	0	4257	8514	0	0	0	0	0	1	1
17-45360751-T-G	39347817	0.001766	ITGB3	17-45360751-T-G	0.000235073	0	4254	8508	0.000235073	2	2	0	0	1	0.999882
2-161029240-T-C	39347817	0.0005863	ITGB6	2-161029240-T-C	0.000117536	0	4254	8508	0.000117536	1	1	0	0	1	1
3-52818353-G-A	39347817	0.0004702	ITIH1	3-52818353-G-A	0.000235073	0	4254	8508	0.000235073	2	2	0	0	1	0.999882
11-30032402-C-G	39347817	0.0004728	KCNA4	11-30032402-C-G	0	0	4257	8514	0	0	0	0	0	1	1
19-38817988-C-T	39347817	0.0001041	KCNK6	19-38817988-C-T	0.000117426	0	4258	8516	0.000117426	1	1	0	0	1	1
3-178560568-G-A	39347817	1.195e-05	KCNMB2	3-178560568-G-A	0	0	4249	8498	0	0	0	0	0	1	1
5-5462123-T-G	39347817	0.0006915	KIAA0947	5-5462123-T-G	0	0	4251	8502	0	0	0	0	0	1	1
6-84881373-C-T	39347817	0.003718	KIAA1009	6-84881373-C-T	0.000941841	0	4247	8494	0.000941841	8	8	0	0	1	0.996706
7-138593850-G-A	39347817	0.000125	KIAA1549	7-138593850-G-A	0	0	4256	8512	0	0	0	0	0	1	1
7-138603140-G-A	39347817	0.0003212	KIAA1549	7-138603140-G-A	0.000117454	0	4257	8514	0.000117454	1	1	0	0	1	1
11-93440001-C-T	39347817	0.00245	KIAA1731	11-93440001-C-T	0.00249051	0	4216	8432	0.00249051	21	21	0	0	1	0.975343
1-200587038-T-A	39347817	0.0003742	KIF14	1-200587038-T-A	0	0	4253	8506	0	0	0	0	0	1	1
15-90177008-T-C	39347817	0.003267	KIF7	15-90177008-T-C	0.000823336	0	4251	8502	0.000823336	7	7	0	0	1	0.997531
19-55349158-TAAC-T	39347817	0.0002925	KIR2DS4	19-55349158-TAAC-T	0.000124938	0	4002	8004	0.000124938	1	1	0	0	1.00E+00	1
12-49424132-G-C	39347817	8.927e-05	KMT2D	12-49424132-G-C	0	0	4258	8516	0	0	0	0	0	1	1
12-53044264-G-T	39347817	3.977e-06	KRT2	12-53044264-G-T	0	0	4257	8514	0	0	0	0	0	1	1
17-39502471-C-T	39347817	0.0003778	KRT33A	17-39502471-C-T	0.000117426	0	4258	8516	0.000117426	1	1	0	0	1	1
17-39597082-C-T	39347817	7.425e-05	KRT38	17-39597082-C-T	0	0	4257	8514	0	0	0	0	0	1	1
12-52865945-G-T	39347817	0.0002341	KRT6C	12-52865945-G-T	0	0	4257	8514	0	0	0	0	0	1	1
21-31802759-T-C	39347817	0.003421	KRTAP13-4	21-31802759-T-C	0	0	4234	8468	0	0	0	0	0	1	1
17-39280193-C-T	39347817	0	KRTAP4-12	17-39280193-C-T	0	0	4258	8516	0	0	0	0	0	1	1
17-39383034-G-A	39347817	4.784e-05	KRTAP9-2	17-39383034-G-A	0	0	4257	8514	0	0	0	0	0	1	1
1-201356000-GC-G	39347817	0.002673	LAD1	1-201356000-GC-G	0	0	4212	8424	0	0	0	0	0	1	1
6-112537568-C-A	39347817	0.0001155	LAMA4	6-112537568-C-A	0	0	4256	8512	0	0	0	0	0	1	1
20-60902366-G-A	39347817	0.008655	LAMA5	20-60902366-G-A	0.000471809	0	4239	8478	0.000471809	4	4	0	0	1	0.999292
3-49159606-G-A	39347817	6.376e-05	LAMB2	3-49159606-G-A	0	0	4258	8516	0	0	0	0	0	1	1
10-860734-G-A	39347817	7.413e-05	LARP4B	10-860734-G-A	0	0	4257	8514	0	0	0	0	0	1	1
2-136566468-G-A	39347817	0	LCT	2-136566468-G-A	0	0	4258	8516	0	0	0	0	0	1	1
1-66102241-C-G	39347817	0.0008046	LEPR	1-66102241-C-G	0	0	4234	8468	0	0	0	0	0	1	1
1-43212993-G-A	39347817	8.007e-06	LEPRE1	1-43212993-G-A	0	0	4258	8516	0	0	0	0	0	1	1
1-43218314-C-T	39347817	0.0001352	LEPRE1	1-43218314-C-T	0	0	4258	8516	0	0	0	0	0	1	1
19-40097903-G-A	39347817	0.002485	LGALS13	19-40097903-G-A	0.000117647	0	4250	8500	0.000117647	1	1	0	0	1	1
19-54754730-C-T	39347817	0.0008951	LILRB5	19-54754730-C-T	0	0	4000	8000	0	0	0	0	0	1	1
15-101120758-T-G	39347817	0	LINS	15-101120758-T-G	0	0	4257	8514	0	0	0	0	0	1	1
18-47109955-A-G	39347817	0.008722	LIPG	18-47109955-A-G	0.00189529	0	4221	8442	0.00189529	16	16	0	0	1	0.98586
7-97821252-G-A	39347817	0.0002188	LMTK2	7-97821252-G-A	0	0	4255	8510	0	0	0	0	0	1.00E+00	1
18-44087564-C-T	39347817	6.388e-06	LOXHD1	18-44087564-C-T	0	0	4255	8510	0	0	0	0	0	1	1
19-14267780-T-C	39347817	0.0009187	LPHN1	19-14267780-T-C	0	0	4257	8514	0	0	0	0	0	1	1
12-59280632-T-C	39347817	0.001688	LRIG3	12-59280632-T-C	0.000706049	0	4249	8498	0.000706049	6	6	0	0	1	0.998235
2-141298635-C-T	39347817	0.005628	LRP1B	2-141298635-C-T	0.000827423	0	4230	8460	0.000827423	7	7	0	0	1.00E+00	0.997519
10-134161853-G-A	39347817	0.0003432	LRRC27	10-134161853-G-A	0.000117536	0	4254	8508	0.000117536	1	1	0	0	1	1
1-13839770-C-T	39347817	0.002576	LRRC38	1-13839770-C-T	0.00105982	0	4246	8492	0.00105982	9	9	0	0	1	0.995765
12-40702420-A-G	39347817	0.0008647	LRRK2	12-40702420-A-G	0.00117619	0	4251	8502	0.00117619	10	10	0	0	1	0.994715
20-6033177-AG-A	39347817	0.0003898	LRRN4	20-6033177-AG-A	0.000471476	0	4242	8484	0.000471476	4	4	0	0	1	0.999293
19-41116501-G-T	39347817	2.388e-05	LTBP4	19-41116501-G-T	0.000117426	0	4258	8516	0.000117426	1	1	0	0	1	1
19-43965819-G-A	39347817	0.000688	LYPD3	19-43965819-G-A	0	0	4255	8510	0	0	0	0	0	1	1
1-39893793-G-T	39347817	0.0001472	MACF1	1-39893793-G-T	0.000352444	0	4256	8512	0.000352444	3	3	0	0	1	0.999647
3-65346916-G-A	39347817	0.0007678	MAGI1	3-65346916-G-A	0	0	4243	8486	0	0	0	0	0	1	1
10-19613027-C-T	39347817	0.001522	MALRD1	10-19613027-C-T	0.000471587	0	4241	8482	0.000471587	4	4	0	0	1	0.999293
3-47957545-T-G	39347817	4.772e-05	MAP4	3-47957545-T-G	0	0	4258	8516	0	0	0	0	0	1	1
8-67803141-G-T	39347817	0.001034	MCMDC2	8-67803141-G-T	0	0	4245	8490	0	0	0	0	0	1	1
1-85510985-C-T	39347817	0.0007519	MCOLN3	1-85510985-C-T	0	0	4258	8516	0	0	0	0	0	1	1
6-90463310-T-G	39347817	0.0005966	MDN1	6-90463310-T-G	0.000117509	0	4255	8510	0.000117509	1	1	0	0	1	1
5-126732433-G-A	39347817	0	MEGF10	5-126732433-G-A	0	0	4257	8514	0	0	0	0	0	1	1
12-31814990-C-A	39347817	1.988e-05	METTL20	12-31814990-C-A	0	0	4258	8516	0	0	0	0	0	1	1
2-103335015-G-A	39347817	0.0001132	MFSD9	2-103335015-G-A	0	0	4258	8516	0	0	0	0	0	1	1
1-222802678-G-C	39347817	6.014e-05	MIA3	1-222802678-G-C	0	0	4258	8516	0	0	0	0	0	1	1
10-129902062-C-T	39347817	2.786e-05	MKI67	10-129902062-C-T	0	0	4258	8516	0	0	0	0	0	1	1
6-168271173-C-G	39347817	0.0001779	MLLT4	6-168271173-C-G	0.000117454	0	4257	8514	0.000117454	1	1	0	0	1	1
12-122620159-G-A	39347817	5.374e-06	MLXIP	12-122620159-G-A	0	0	4258	8516	0	0	0	0	0	1	1
11-102586142-A-G	39347817	0.001731	MMP8	11-102586142-A-G	0.000588789	0	4246	8492	0.000588789	5	5	0	0	1	0.998823
2-223574589-G-A	39347817	2.868e-05	MOGAT1	2-223574589-G-A	0	0	4258	8516	0	0	0	0	0	1	1
12-123703039-T-C	39347817	0.0003553	MPHOSPH9	12-123703039-T-C	0.000117564	0	4253	8506	0.000117564	1	1	0	0	1	1
7-40174070-C-G	39347817	9.773e-05	MPLKIP	7-40174070-C-G	0	0	4258	8516	0	0	0	0	0	1	1
11-3239737-G-A	39347817	0.0007271	MRGPRG	11-3239737-G-A	0.000117564	0	4253	8506	0.000117564	1	1	0	0	1	1
8-142486077-G-A	39347817	3.756e-05	MROH5	8-142486077-G-A	0	0	4255	8510	0	0	0	0	0	1	1
6-43024060-C-T	39347817	0.0008032	MRPL2	6-43024060-C-T	0.000822368	0	4256	8512	0.000822368	7	7	0	0	1	0.997534
4-100530080-A-G	39347817	0.0003907	MTTP	4-100530080-A-G	0.000352361	0	4257	8514	0.000352361	3	3	0	0	1	0.999648
19-9070873-A-G	39347817	0.007724	MUC16	19-9070873-A-G	0.00165328	0	4234	8468	0.00165328	14	14	0	0	1	0.989294
12-40944301-A-G	39347817	0.0003871	MUC19	12-40944301-A-G	0.000117454	0	4257	8514	0.000117454	1	1	0	0	1	1
11-1276006-G-A	39347817	0.002905	MUC5B	11-1276006-G-A	0.00106182	0	4238	8476	0.00106182	9	9	0	0	1	0.995757
19-50726565-G-A	39347817	9.085e-05	MYH14	19-50726565-G-A	0	0	4243	8486	0	0	0	0	0	1	1
17-18024021-G-C	39347817	0	MYO15A	17-18024021-G-C	0	0	4243	8486	0	0	0	0	0	1	1
13-109496838-G-T	39347817	5.624e-05	MYO16	13-109496838-G-T	0.000117536	0	4254	8508	0.000117536	1	1	0	0	1	1
19-8591480-T-C	39347817	0	MYO1F	19-8591480-T-C	0	0	4257	8514	0	0	0	0	0	1	1
18-47429100-C-T	39347817	0.000256	MYO5B	18-47429100-C-T	0.000117509	0	4255	8510	0.000117509	1	1	0	0	1	1
2-128381731-G-A	39347817	0.0004825	MYO7B	2-128381731-G-A	0	0	4246	8492	0	0	0	0	0	1	1
8-2092745-C-T	39347817	1.193e-05	MYOM2	8-2092745-C-T	0	0	4257	8514	0	0	0	0	0	1	1
3-40192588-C-T	39347817	0.0001299	MYRIP	3-40192588-C-T	0.000234852	0	4258	8516	0.000234852	2	2	0	0	1	0.999883
4-40104499-C-T	39347817	0.0008471	N4BP2	4-40104499-C-T	0.000824888	0	4243	8486	0.000824888	7	7	0	0	1	0.997527
2-15615971-T-C	39347817	0.000836	NBAS	2-15615971-T-C	0	0	4252	8504	0	0	0	0	0	1	1
1-148591217-C-G	39347817	0.001003	NBPF15	1-148591217-C-G	0.000477555	0	4188	8376	0.000477555	4	4	0	0	1	0.999284
17-41345545-G-A	39347817	0.0001612	NBR1	17-41345545-G-A	0	0	4253	8506	0	0	0	0	0	1	1
11-134072770-C-T	39347817	0.0009982	NCAPD3	11-134072770-C-T	0.000235294	0	4250	8500	0.000235294	2	2	0	0	1	0.999882
2-134275076-C-T	39347817	3.118e-05	NCKAP5	2-134275076-C-T	0	0	4258	8516	0	0	0	0	0	1	1
1-24932233-C-T	39347817	0.0008442	NCMAP	1-24932233-C-T	0.000117841	0	4243	8486	0.000117841	1	1	0	0	1	1
12-124840079-G-A	39347817	4.379e-06	NCOR2	12-124840079-G-A	0	0	4258	8516	0	0	0	0	0	1	1
12-124846684-C-T	39347817	0.000305	NCOR2	12-124846684-C-T	0.000117536	0	4254	8508	0.000117536	1	1	0	0	1	1
4-118975550-T-C	39347817	1.197e-05	NDST3	4-118975550-T-C	0	0	4258	8516	0	0	0	0	0	1	1
16-50664815-C-T	39347817	6.32e-05	NKD1	16-50664815-C-T	0	0	4256	8512	0	0	0	0	0	1	1
3-42679594-G-A	39347817	0.0003321	NKTR	3-42679594-G-A	0.000234907	0	4257	8514	0.000234907	2	2	0	0	1	0.999883
8-23560431-G-C	39347817	0	NKX2-6	8-23560431-G-C	0	0	4257	8514	0	0	0	0	0	1	1
17-5433920-T-G	39347817	9.147e-05	NLRP1	17-5433920-T-G	0	0	4253	8506	0	0	0	0	0	1	1
19-54312841-A-G	39347817	6.448e-05	NLRP12	19-54312841-A-G	0	0	4257	8514	0	0	0	0	0	1	1
2-10794618-T-C	39347817	0.0005254	NOL10	2-10794618-T-C	0.000117454	0	4257	8514	0.000117454	1	1	0	0	1	1
17-26093557-T-G	39347817	0	NOS2	17-26093557-T-G	0	0	4256	8512	0	0	0	0	0	1	1
9-139410535-G-A	39347817	0.0003049	NOTCH1	9-139410535-G-A	0	0	4254	8508	0	0	0	0	0	1	1
6-155732418-C-T	39347817	5.974e-05	NOX3	6-155732418-C-T	0	0	4258	8516	0	0	0	0	0	1	1
1-5927943-G-A	39347817	0.003663	NPHP4	1-5927943-G-A	0.000588789	0	4246	8492	0.000588789	5	5	0	0	1	0.998823
4-106848508-G-A	39347817	0.0005471	NPNT	4-106848508-G-A	0.000235128	0	4253	8506	0.000235128	2	2	0	0	1	0.999882
3-15070169-A-G	39347817	0.0007917	NR2C2	3-15070169-A-G	0.000352692	0	4253	8506	0.000352692	3	3	0	0	1	0.999647
8-32617815-G-A	39347817	3.983e-06	NRG1	8-32617815-G-A	0	0	4257	8514	0	0	0	0	0	1	1
1-27267996-C-G	39347817	0.0008045	NUDC	1-27267996-C-G	0.000117481	0	4256	8512	0.000117481	1	1	0	0	1.00E+00	1
3-13379372-G-A	39347817	0.001528	NUP210	3-13379372-G-A	0.000470367	0	4252	8504	0.000470367	4	4	0	0	1.00E+00	0.999294
19-1753933-C-A	39347817	0	ONECUT3	19-1753933-C-A	0	0	4251	8502	0	0	0	0	0	1	1
11-6867593-T-C	39347817	0.0001193	OR10A5	11-6867593-T-C	0	0	4257	8514	0	0	0	0	0	1	1
14-22102968-C-T	39347817	2.426e-05	OR10G2	14-22102968-C-T	0	0	4256	8512	0	0	0	0	0	1.00E+00	1
1-248308910-T-C	39347817	0.00182	OR2M5	1-248308910-T-C	0	0	4257	8514	0	0	0	0	0	1	1
1-248308911-G-A	39347817	0.001652	OR2M5	1-248308911-G-A	0	0	4257	8514	0	0	0	0	0	1.00E+00	1
11-5510451-G-A	39347817	4.789e-05	OR52D1	11-5510451-G-A	0	0	4256	8512	0	0	0	0	0	1	1
11-5080452-C-A	39347817	3.597e-05	OR52E2	11-5080452-C-A	0	0	4257	8514	0	0	0	0	0	1	1
11-4567150-T-C	39347817	0.0001871	OR52M1	11-4567150-T-C	0.000469814	0	4257	8514	0.000469814	4	4	0	0	1	0.999295
11-58189993-C-T	39347817	0.0001874	OR5B2	11-58189993-C-T	0.000352361	0	4257	8514	0.000352361	3	3	0	0	1	0.999648
12-55886984-C-T	39347817	0.0003903	OR6C68	12-55886984-C-T	0.000117536	0	4254	8508	0.000117536	1	1	0	0	1	1
11-56143250-G-A	39347817	0.00167	OR8U1	11-56143250-G-A	0	0	4257	8514	0	0	0	0	0	1	1
11-56143255-T-TGA	39347817	0.001619	OR8U1	11-56143255-T-TGA	0	0	4257	8514	0	0	0	0	0	1	1
11-56143257-C-A	39347817	0.002084	OR8U1	11-56143257-C-A	0	0	4257	8514	0	0	0	0	0	1	1
11-56143259-AGT-A	39347817	0.00182	OR8U1	11-56143259-AGT-A	0	0	4257	8514	0	0	0	0	0	1	1
12-55523997-A-G	39347817	0.0003031	OR9K2	12-55523997-A-G	0.00094007	0	4255	8510	0.00094007	8	8	0	0	1	0.996712
17-45893819-C-T	39347817	0.001588	OSBPL7	17-45893819-C-T	0.000709052	0	4231	8462	0.000709052	6	6	0	0	1	0.998228
4-146058934-G-C	39347817	0.00145	OTUD4	4-146058934-G-C	0.000587268	0	4257	8514	0.000587268	5	5	0	0	1	0.998826
11-7718310-G-A	39347817	0.0001926	OVCH2	11-7718310-G-A	0	0	4257	8514	0	0	0	0	0	1	1
5-43556797-G-C	39347817	0	PAIP1	5-43556797-G-C	0	0	4258	8516	0	0	0	0	0	1	1
3-136046528-C-T	39347817	0.0004336	PCCB	3-136046528-C-T	0.000470921	0	4247	8494	0.000470921	4	4	0	0	1	0.999294
13-67801710-C-T	39347817	9.147e-05	PCDH9	13-67801710-C-T	0	0	4254	8508	0	0	0	0	0	1	1
5-140235830-C-T	39347817	0.0001087	PCDHA10	5-140235830-C-T	0.000117426	0	4258	8516	0.000117426	1	1	0	0	1	1
5-140724113-G-T	39347817	3.617e-05	PCDHGA3	5-140724113-G-T	0	0	4257	8514	0	0	0	0	0	1	1
16-335584-C-CCCACTCT	39347817	0.0005951	PDIA2	16-335584-C-CCCACTCT	0	0	4252	8504	0	0	0	0	0	1	1
22-30980546-C-T	39347817	6.2e-05	PES1	22-30980546-C-T	0	0	4256	8512	0	0	0	0	0	1	1
7-92120651-T-A	39347817	0.00105	PEX1	7-92120651-T-A	0.000352526	0	4255	8510	0.000352526	3	3	0	0	1	0.999647
6-49754831-C-G	39347817	3.982e-06	PGK2	6-49754831-C-G	0	0	4258	8516	0	0	0	0	0	1	1
18-10773536-G-A	39347817	2.067e-05	PIEZO2	18-10773536-G-A	0	0	4255	8510	0	0	0	0	0	1	1
16-624407-C-A	39347817	8.364e-05	PIGQ	16-624407-C-A	0	0	4258	8516	0	0	0	0	0	1	1
19-3638995-C-T	39347817	0.001023	PIP5K1C	19-3638995-C-T	0.000470367	0	4252	8504	0.000470367	4	4	0	0	1	0.999294
10-3182976-C-T	39347817	0	PITRM1	10-3182976-C-T	0	0	4258	8516	0	0	0	0	0	1	1
22-38529017-C-T	39347817	0.0007265	PLA2G6	22-38529017-C-T	0.000117564	0	4253	8506	0.000117564	1	1	0	0	1	1
2-28805347-G-A	39347817	0.000713	PLB1	2-28805347-G-A	0.000940955	0	4251	8502	0.000940955	8	8	0	0	1	0.996709
11-17035539-A-G	39347817	3.527e-05	PLEKHA7	11-17035539-A-G	0	0	4251	8502	0	0	0	0	0	1	1
2-131890539-C-T	39347817	1.591e-05	PLEKHB2	2-131890539-C-T	0.000117426	0	4258	8516	0.000117426	1	1	0	0	1	1
14-65194432-C-T	39347817	0.0001315	PLEKHG3	14-65194432-C-T	0	0	4255	8510	0	0	0	0	0	1	1
14-65209817-C-T	39347817	0.0005384	PLEKHG3	14-65209817-C-T	0.000117509	0	4255	8510	0.000117509	1	1	0	0	1	1
14-68028901-G-A	39347817	8.203e-05	PLEKHH1	14-68028901-G-A	0	0	4255	8510	0	0	0	0	0	1	1
7-102949480-A-G	39347817	0.0003227	PMPCB	7-102949480-A-G	0	0	4255	8510	0	0	0	0	0	1	1
7-6031657-A-G	39347817	0.0001273	PMS2	7-6031657-A-G	0	0	4257	8514	0	0	0	0	0	1	1
15-89870563-G-C	39347817	0	POLG	15-89870563-G-C	0	0	4257	8514	0	0	0	0	0	1.00E+00	1
22-41940027-C-T	39347817	0.000128	POLR3H	22-41940027-C-T	0	0	4250	8500	0	0	0	0	0	1	1
6-27277996-C-T	39347817	0.0005863	POM121L2	6-27277996-C-T	0.000117536	0	4254	8508	0.000117536	1	1	0	0	1	1
9-134393862-G-A	39347817	0.00039	POMT1	9-134393862-G-A	0.000117536	0	4254	8508	0.000117536	1	1	0	0	1	1
7-94991687-G-A	39347817	0.0001675	PON3	7-94991687-G-A	0	0	4255	8510	0	0	0	0	0	1	1
12-27844851-G-A	39347817	0.0002911	PPFIBP1	12-27844851-G-A	0	0	4257	8514	0	0	0	0	0	1	1
9-138379154-G-A	39347817	8.035e-05	PPP1R26	9-138379154-G-A	0.000234962	0	4256	8512	0.000234962	2	2	0	0	1	0.999883
17-79792384-T-C	39347817	0.0009942	PPP1R27	17-79792384-T-C	0.000235738	0	4242	8484	0.000235738	2	2	0	0	1	0.999882
11-111624210-A-G	39347817	0.0001353	PPP2R1B	11-111624210-A-G	0.000117481	0	4256	8512	0.000117481	1	1	0	0	1	1
5-23526818-A-G	39347817	0	PRDM9	5-23526818-A-G	0	0	4257	8514	0	0	0	0	0	1	1
1-173455536-G-A	39347817	0	PRDX6	1-173455536-G-A	0	0	4258	8516	0	0	0	0	0	1	1
1-203452733-A-G	39347817	0.0002227	PRELP	1-203452733-A-G	0.000470035	0	4255	8510	0.000470035	4	4	0	0	1	0.999295
14-30066918-G-T	39347817	0	PRKD1	14-30066918-G-T	0	0	4246	8492	0	0	0	0	0	1	1
19-50119185-C-T	39347817	0.0003508	PRR12	19-50119185-C-T	0.000117564	0	4253	8506	0.000117564	1	1	0	0	1.00E+00	1
1-214558119-T-G	39347817	0.005869	PTPN14	1-214558119-T-G	0.000943396	0	4240	8480	0.000943396	8	8	0	0	1	0.996701
1-29602154-C-T	39347817	0.0003977	PTPRU	1-29602154-C-T	0	0	4252	8504	0	0	0	0	0	1	1
3-158422627-G-C	39347817	0.0006966	RARRES1	3-158422627-G-C	0.00035344	0	4244	8488	0.00035344	3	3	0	0	1	0.999647
10-112541502-G-A	39347817	0.0004765	RBM20	10-112541502-G-A	0	0	4257	8514	0	0	0	0	0	1	1
9-125621312-T-C	39347817	2.816e-05	RC3H2	9-125621312-T-C	0	0	4255	8510	0	0	0	0	0	1	1
1-167673917-A-G	39347817	0.0006737	RCSD1	1-167673917-A-G	0.000705384	0	4253	8506	0.000705384	6	6	0	0	1	0.998237
6-111695525-T-C	39347817	0.0004987	REV3L	6-111695525-T-C	0.000117564	0	4253	8506	0.000117564	1	1	0	0	1	1
5-176794733-G-A	39347817	4.1e-06	RGS14	5-176794733-G-A	0	0	4257	8514	0	0	0	0	0	1	1
12-130926825-G-A	39347817	1.988e-05	RIMBP2	12-130926825-G-A	0	0	4257	8514	0	0	0	0	0	1	1
20-19937388-A-G	39347817	7.983e-05	RIN2	20-19937388-A-G	0	0	4257	8514	0	0	0	0	0	1	1
15-89760482-G-A	39347817	0.0001084	RLBP1	15-89760482-G-A	0	0	4257	8514	0	0	0	0	0	1	1
3-49728895-C-G	39347817	0	RNF123	3-49728895-C-G	0	0	4258	8516	0	0	0	0	0	1	1
16-1997206-C-T	39347817	0.002472	RPL3L	16-1997206-C-T	0.000472478	0	4233	8466	0.000472478	4	4	0	0	1	0.999291
1-213349824-G-A	39347817	0	RPS6KC1	1-213349824-G-A	0	0	4258	8516	0	0	0	0	0	1	1
11-14303263-T-A	39347817	0.0006064	RRAS2	11-14303263-T-A	0.000235183	0	4252	8504	0.000235183	2	2	0	0	1	0.999882
6-7230504-G-C	39347817	0	RREB1	6-7230504-G-C	0	0	4258	8516	0	0	0	0	0	1	1
10-99116936-T-C	39347817	0.0003866	RRP12	10-99116936-T-C	0.000470146	0	4254	8508	0.000470146	4	4	0	0	1	0.999295
1-237777682-G-A	39347817	2.41e-05	RYR2	1-237777682-G-A	0	0	4258	8516	0	0	0	0	0	1	1
15-33952507-G-T	39347817	0.0008062	RYR3	15-33952507-G-T	0.000588928	0	4245	8490	0.000588928	5	5	0	0	1	0.998822
19-5667417-C-T	39347817	2.499e-05	SAFB	19-5667417-C-T	0	0	4256	8512	0	0	0	0	0	1	1
16-51175634-T-C	39347817	0.0001594	SALL1	16-51175634-T-C	0	0	4255	8510	0	0	0	0	0	1	1
11-9983523-A-G	39347817	1.194e-05	SBF2	11-9983523-A-G	0	0	4257	8514	0	0	0	0	0	1	1
19-56055615-A-C	39347817	0.0001481	SBK3	19-56055615-A-C	0.000117481	0	4256	8512	0.000117481	1	1	0	0	1	1
17-1538585-C-T	39347817	2.444e-05	SCARF1	17-1538585-C-T	0	0	4256	8512	0	0	0	0	0	1	1
3-38739038-A-C	39347817	3.979e-06	SCN10A	3-38739038-A-C	0	0	4258	8516	0	0	0	0	0	1	1
3-38766741-C-T	39347817	0.0002201	SCN10A	3-38766741-C-T	0	0	4257	8514	0	0	0	0	0	1	1
2-166018858-G-T	39347817	4.419e-05	SCN3A	2-166018858-G-T	0	0	4258	8516	0	0	0	0	0	1	1
11-118015894-C-G	39347817	0.000346	SCN4B	11-118015894-C-G	0.00011773	0	4247	8494	0.00011773	1	1	0	0	1	1
2-120236441-G-A	39347817	0.0002029	SCTR	2-120236441-G-A	0.000117454	0	4257	8514	0.000117454	1	1	0	0	1	1
8-57219265-T-C	39347817	4.796e-05	SDR16C5	8-57219265-T-C	0	0	4257	8514	0	0	0	0	0	1	1
8-57228586-TCTATACA-T	39347817	7.962e-05	SDR16C5	8-57228586-TCTATACA-T	0.000234907	0	4257	8514	0.000234907	2	2	0	0	1	0.999883
8-57228857-T-A	39347817	0.0005029	SDR16C5	8-57228857-T-A	0	0	4256	8512	0	0	0	0	0	1	1
14-39545162-T-G	39347817	0	SEC23A	14-39545162-T-G	0	0	4256	8512	0	0	0	0	0	1	1
1-169699708-T-G	39347817	1.195e-05	SELE	1-169699708-T-G	0	0	4258	8516	0	0	0	0	0	1	1
1-169565193-G-T	39347817	5.968e-05	SELP	1-169565193-G-T	0.000117454	0	4257	8514	0.000117454	1	1	0	0	1	1
3-52476302-C-T	39347817	0.0001556	SEMA3G	3-52476302-C-T	0	0	4256	8512	0	0	0	0	0	1.00E+00	1
1-26138335-C-T	39347817	9.042e-05	SEPN1	1-26138335-C-T	0	0	4257	8514	0	0	0	0	0	1	1
1-31907027-G-A	39347817	0.0002316	SERINC2	1-31907027-G-A	0.00023546	0	4247	8494	0.00023546	2	2	0	0	1	0.999882
17-1673303-C-G	39347817	0.001014	SERPINF1	17-1673303-C-G	0.000587544	0	4255	8510	0.000587544	5	5	0	0	1	0.998825
17-1649120-C-A	39347817	1.194e-05	SERPINF2	17-1649120-C-A	0	0	4256	8512	0	0	0	0	0	1	1
19-40929204-C-T	39347817	0.001778	SERTAD1	19-40929204-C-T	0.000587544	0	4255	8510	0.000587544	5	5	0	0	1	0.998825
19-40929390-C-T	39347817	0.0002338	SERTAD1	19-40929390-C-T	0.000117454	0	4257	8514	0.000117454	1	1	0	0	1	1
16-70599350-C-G	39347817	3.976e-06	SF3B3	16-70599350-C-G	0	0	4256	8512	0	0	0	0	0	1	1
17-48252725-A-G	39347817	2.416e-05	SGCA	17-48252725-A-G	0	0	4256	8512	0	0	0	0	0	1	1
8-8175865-C-A	39347817	2.817e-05	SGK223	8-8175865-C-A	0.000117426	0	4258	8516	0.000117426	1	1	0	0	1	1
8-8234093-C-G	39347817	0.0001756	SGK223	8-8234093-C-G	0	0	4257	8514	0	0	0	0	0	1	1
11-70666640-G-A	39347817	0	SHANK2	11-70666640-G-A	0	0	4257	8514	0	0	0	0	0	1	1
19-4280167-C-T	39347817	2.018e-05	SHD	19-4280167-C-T	0	0	4257	8514	0	0	0	0	0	1	1
5-132161699-G-T	39347817	0.00471	SHROOM1	5-132161699-G-T	0.00176929	0	4239	8478	0.00176929	15	15	0	0	1	0.98767
3-113327342-C-G	39347817	0.001523	SIDT1	3-113327342-C-G	0.000705384	0	4253	8506	0.000705384	6	6	0	0	1	0.998237
20-3673557-G-A	39347817	0.0004621	SIGLEC1	20-3673557-G-A	0	0	4256	8512	0	0	0	0	0	1	1
3-170110147-T-A	39347817	0.006114	SKIL	3-170110147-T-A	0.000118147	0	4232	8464	0.000118147	1	1	0	0	1	1
22-38478666-C-G	39347817	0.00484	SLC16A8	22-38478666-C-G	0.000471254	0	4244	8488	0.000471254	4	4	0	0	1	0.999293
6-25776868-A-G	39347817	0.001197	SLC17A4	6-25776868-A-G	0.000235571	0	4245	8490	0.000235571	2	2	0	0	1.00E+00	0.999882
3-38316216-G-A	39347817	7.591e-05	SLC22A13	3-38316216-G-A	0	0	4258	8516	0	0	0	0	0	1.00E+00	1
6-35927274-C-A	39347817	0.0006503	SLC26A8	6-35927274-C-A	0	0	4242	8484	0	0	0	0	0	1	1
10-73121862-G-C	39347817	0.0001471	SLC29A3	10-73121862-G-C	0.000117454	0	4257	8514	0.000117454	1	1	0	0	1	1
14-21469324-CTCCTT-C	39347817	0	SLC39A2	14-21469324-CTCCTT-C	0	0	4256	8512	0	0	0	0	0	1	1
2-162696352-G-A	39347817	9.629e-05	SLC4A10	2-162696352-G-A	0	0	4258	8516	0	0	0	0	0	1	1
2-220494371-C-T	39347817	0.000144	SLC4A3	2-220494371-C-T	0	0	4256	8512	0	0	0	0	0	1	1
2-220496798-G-GGAA	39347817	4.036e-05	SLC4A3	2-220496798-G-GGAA	0.000117454	0	4257	8514	0.000117454	1	1	0	0	1	1
17-18916685-CTA-C	39347817	0.0006442	SLC5A10	17-18916685-CTA-C	0.000352941	0	4250	8500	0.000352941	3	3	0	0	1	0.999647
16-2079659-G-A	39347817	0.0001996	SLC9A3R2	16-2079659-G-A	0	0	4254	8508	0	0	0	0	0	1	1
1-173486761-C-G	39347817	0.0002189	SLC9C2	1-173486761-C-G	0.000234852	0	4258	8516	0.000234852	2	2	0	0	1	0.999883
17-33738553-G-A	39347817	0.001409	SLFN12	17-33738553-G-A	0.00129564	0	4245	8490	0.00129564	11	11	0	0	1	0.993535
5-168093556-C-T	39347817	0.001606	SLIT3	5-168093556-C-T	0.000235239	0	4251	8502	0.000235239	2	2	0	0	1	0.999882
10-105762444-C-T	39347817	0.0005826	SLK	10-105762444-C-T	0.000235294	0	4250	8500	0.000235294	2	2	0	0	1	0.999882
15-59204764-G-C	39347817	0.001092	SLTM	15-59204764-G-C	0.000235571	0	4245	8490	0.000235571	2	2	0	0	1	0.999882
2-73441421-C-A	39347817	0.0001209	SMYD5	2-73441421-C-A	0	0	4258	8516	0	0	0	0	0	1	1
2-242012726-A-G	39347817	0.0001075	SNED1	2-242012726-A-G	0	0	4258	8516	0	0	0	0	0	1	1
8-51617178-C-G	39347817	1.193e-05	SNTG1	8-51617178-C-G	0	0	4257	8514	0	0	0	0	0	1	1
11-130750592-G-A	39347817	0.008592	SNX19	11-130750592-G-A	0.000235405	0	4248	8496	0.000235405	2	2	0	0	1	0.999882
16-50709755-G-A	39347817	0.0007342	SNX20	16-50709755-G-A	0.000352941	0	4250	8500	0.000352941	3	3	0	0	1	0.999647
14-35036944-G-A	39347817	0	SNX6	14-35036944-G-A	0	0	4256	8512	0	0	0	0	0	1	1
4-7715973-C-T	39347817	1.646e-05	SORCS2	4-7715973-C-T	0	0	4258	8516	0	0	0	0	0	1	1
5-136834138-T-C	39347817	0.007238	SPOCK1	5-136834138-T-C	0.000590458	0	4234	8468	0.000590458	5	5	0	0	1	0.998819
19-41008071-G-A	39347817	0.001047	SPTBN4	19-41008071-G-A	0.000117619	0	4251	8502	0.000117619	1	1	0	0	1	1
11-18636364-C-A	39347817	4.015e-05	SPTY2D1	11-18636364-C-A	0	0	4256	8512	0	0	0	0	0	1	1
11-18636923-G-C	39347817	4.376e-05	SPTY2D1	11-18636923-G-C	0	0	4256	8512	0	0	0	0	0	1	1
2-45640377-C-G	39347817	0.0009752	SRBD1	2-45640377-C-G	0.000470478	0	4251	8502	0.000470478	4	4	0	0	1	0.999294
2-45826589-T-C	39347817	6.405e-05	SRBD1	2-45826589-T-C	0	0	4258	8516	0	0	0	0	0	1	1
17-36707480-G-A	39347817	0.001933	SRCIN1	17-36707480-G-A	0.000117619	0	4251	8502	0.000117619	1	1	0	0	1	1
5-112200341-A-C	39347817	6.762e-05	SRP19	5-112200341-A-C	0	0	4258	8516	0	0	0	0	0	1	1
12-109185937-T-C	39347817	6.189e-05	SSH1	12-109185937-T-C	0	0	4258	8516	0	0	0	0	0	1	1
3-8675456-C-T	39347817	5.239e-05	SSUH2	3-8675456-C-T	0	0	4258	8516	0	0	0	0	0	1	1
17-37369298-G-C	39347817	2.388e-05	STAC2	17-37369298-G-C	0	0	4254	8508	0	0	0	0	0	1	1
13-37598543-C-G	39347817	0.0001528	SUPT20H	13-37598543-C-G	0.000117564	0	4253	8506	0.000117564	1	1	0	0	1	1
10-29813438-T-A	39347817	0.0001352	SVIL	10-29813438-T-A	0	0	4258	8516	0	0	0	0	0	1	1
6-152683345-G-A	39347817	7.953e-06	SYNE1	6-152683345-G-A	0	0	4258	8516	0	0	0	0	0	1	1
14-64568716-A-G	39347817	3.977e-06	SYNE2	14-64568716-A-G	0	0	4256	8512	0	0	0	0	0	1	1
6-158464362-C-G	39347817	3.182e-05	SYNJ2	6-158464362-C-G	0	0	4258	8516	0	0	0	0	0	1	1
22-39822892-T-C	39347817	6.41e-05	TAB1	22-39822892-T-C	0	0	4256	8512	0	0	0	0	0	1	1
3-11851015-C-T	39347817	3.979e-06	TAMM41	3-11851015-C-T	0	0	4258	8516	0	0	0	0	0	1	1
16-68914475-C-T	39347817	0.0002257	TANGO6	16-68914475-C-T	0.000352692	0	4253	8506	0.000352692	3	3	0	0	1	0.999647
7-122635342-A-G	39347817	0.000936	TAS2R16	7-122635342-A-G	0.000235183	0	4252	8504	0.000235183	2	2	0	0	1	0.999882
3-17208341-G-T	39347817	0.0009786	TBC1D5	3-17208341-G-T	0.000470699	0	4249	8498	0.000470699	4	4	0	0	1	0.999294
6-42713340-T-A	39347817	0.0008927	TBCC	6-42713340-T-A	0.000352526	0	4255	8510	0.000352526	3	3	0	0	1	0.999647
17-80887252-C-T	39347817	6.038e-05	TBCD	17-80887252-C-T	0	0	4253	8506	0	0	0	0	0	1	1
12-64890807-G-T	39347817	0.0008102	TBK1	12-64890807-G-T	0.000353357	0	4245	8490	0.000353357	3	3	0	0	1	0.999647
6-170871013-A-ACAG	39347817	0	TBP	6-170871013-A-ACAG	0	0	4258	8516	0	0	0	0	0	1	1
1-168250389-A-G	39347817	0.0003105	TBX19	1-168250389-A-G	0.000117481	0	4256	8512	0.000117481	1	1	0	0	1	1
1-24077913-A-T	39347817	8.371e-05	TCEB3	1-24077913-A-T	0.000117481	0	4256	8512	0.000117481	1	1	0	0	1	1
16-89967044-C-G	39347817	0.003638	TCF25	16-89967044-C-G	0.000706215	0	4248	8496	0.000706215	6	6	0	0	1	0.998235
17-15217463-G-C	39347817	0.0003221	TEKT3	17-15217463-G-C	0	0	4256	8512	0	0	0	0	0	1	1
14-20837539-C-CTCACTATCCATGCTGGCA	39347817	0.0001153	TEP1	14-20837539-C-CTCACTATCCATGCTGGCA	0	0	4218	8436	0	0	0	0	0	1	1
14-20849819-C-T	39347817	0.000469	TEP1	14-20849819-C-T	0.000235405	0	4248	8496	0.000235405	2	2	0	0	1	0.999882
8-73921242-T-C	39347817	4.465e-05	TERF1	8-73921242-T-C	0	0	4258	8516	0	0	0	0	0	1	1
10-70404588-G-A	39347817	0.007967	TET1	10-70404588-G-A	0.00141443	0	4242	8484	0.00141443	12	12	0	0	1	0.99224
2-74274681-C-T	39347817	0.001592	TET3	2-74274681-C-T	0.000470921	0	4247	8494	0.000470921	4	4	0	0	1	0.999294
1-36039741-G-A	39347817	3.458e-05	TFAP2E	1-36039741-G-A	0	0	4256	8512	0	0	0	0	0	1	1
1-36039993-G-T	39347817	0	TFAP2E	1-36039993-G-T	0	0	4257	8514	0	0	0	0	0	1	1
2-138163336-C-T	39347817	0.0002139	THSD7B	2-138163336-C-T	0	0	4256	8512	0	0	0	0	0	1	1
15-63029160-G-A	39347817	0.0006767	TLN2	15-63029160-G-A	0.00070688	0	4244	8488	0.00070688	6	6	0	0	1	0.998233
19-10946723-A-T	39347817	1.383e-05	TMED1	19-10946723-A-T	0	0	4257	8514	0	0	0	0	0	1	1
17-79288240-G-A	39347817	0.000634	TMEM105	17-79288240-G-A	0.000117675	0	4249	8498	0.000117675	1	1	0	0	1	1
5-138855994-C-T	39347817	9.153e-05	TMEM173	5-138855994-C-T	0	0	4256	8512	0	0	0	0	0	1	1
4-68725392-C-T	39347817	0.0008696	TMPRSS11D	4-68725392-C-T	0.000470367	0	4252	8504	0.000470367	4	4	0	0	1	0.999294
4-2757919-C-T	39347817	1.266e-05	TNIP2	4-2757919-C-T	0	0	4241	8482	0	0	0	0	0	1	1
1-175372320-A-G	39347817	0.0001792	TNR	1-175372320-A-G	0	0	4258	8516	0	0	0	0	0	1	1
22-40697271-C-T	39347817	0.0006402	TNRC6B	22-40697271-C-T	0	0	4255	8510	0	0	0	0	0	1	1
17-76083015-C-T	39347817	0.0002723	TNRC6C	17-76083015-C-T	0	0	4253	8506	0	0	0	0	0	1	1
17-38643441-C-T	39347817	0.007867	TNS4	17-38643441-C-T	0.0015341	0	4237	8474	0.0015341	13	13	0	0	1	0.990824
11-1309994-T-C	39347817	0.0001525	TOLLIP	11-1309994-T-C	0.00152833	0	4253	8506	0.00152833	13	13	0	0	1	0.990859
11-1311585-G-A	39347817	3.2e-05	TOLLIP	11-1311585-G-A	0	0	4256	8512	0	0	0	0	0	1	1
17-38559269-T-A	39347817	0.001201	TOP2A	17-38559269-T-A	0.000588512	0	4248	8496	0.000588512	5	5	0	0	1	0.998823
3-42264682-C-T	39347817	0.000694	TRAK1	3-42264682-C-T	0.000117702	0	4248	8496	0.000117702	1	1	0	0	1	1
16-3727574-A-G	39347817	0.0008193	TRAP1	16-3727574-A-G	0.000117592	0	4252	8504	0.000117592	1	1	0	0	1	1
21-45452010-A-G	39347817	3.184e-05	TRAPPC10	21-45452010-A-G	0	0	4257	8514	0	0	0	0	0	1	1
11-8642003-T-C	39347817	0.002186	TRIM66	11-8642003-T-C	0.000706381	0	4247	8494	0.000706381	6	6	0	0	1	0.998234
6-126332456-A-G	39347817	0.0002073	TRMT11	6-126332456-A-G	0	0	4255	8510	0	0	0	0	0	1	1
11-101375249-G-A	39347817	9.559e-05	TRPC6	11-101375249-G-A	0.000235018	0	4255	8510	0.000235018	2	2	0	0	1	0.999882
3-150127517-C-T	39347817	0.0003759	TSC22D2	3-150127517-C-T	0.000235349	0	4249	8498	0.000235349	2	2	0	0	1	0.999882
5-94814011-C-A	39347817	0.0008522	TTC37	5-94814011-C-A	0.000941841	0	4247	8494	0.000941841	8	8	0	0	1	0.996706
5-94818328-T-C	39347817	0.0001313	TTC37	5-94818328-T-C	0	0	4257	8514	0	0	0	0	0	1	1
5-94857860-T-C	39347817	0.0002865	TTC37	5-94857860-T-C	0.000117592	0	4252	8504	0.000117592	1	1	0	0	1	1
6-167754419-A-C	39347817	0.001161	TTLL2	6-167754419-A-C	0.000353107	0	4248	8496	0.000353107	3	3	0	0	1	0.999647
17-72233485-G-A	39347817	0.001277	TTYH2	17-72233485-G-A	0.000352692	0	4253	8506	0.000352692	3	3	0	0	1	0.999647
11-8117191-C-T	39347817	0.0001787	TUB	11-8117191-C-T	0	0	4257	8514	0	0	0	0	0	1.00E+00	1
11-89028397-G-C	39347817	7.964e-06	TYR	11-89028397-G-C	0	0	4258	8516	0	0	0	0	0	1	1
9-12702382-T-C	39347817	3.987e-06	TYRP1	9-12702382-T-C	0	0	4257	8514	0	0	0	0	0	1	1
15-70980153-G-T	39347817	7.993e-06	UACA	15-70980153-G-T	0	0	4256	8512	0	0	0	0	0	1	1
3-49849605-AGTT-A	39347817	0.0001034	UBA7	3-49849605-AGTT-A	0	0	4258	8516	0	0	0	0	0	1	1
10-13264107-G-C	39347817	0.005306	UCMA	10-13264107-G-C	0.000705384	0	4253	8506	0.000705384	6	6	0	0	1	0.998237
3-48600346-C-G	39347817	4.311e-05	UCN2	3-48600346-C-G	0	0	4258	8516	0	0	0	0	0	1	1
2-234676989-G-A	39347817	5.22e-05	UGT1A6	2-234676989-G-A	0.00117426	0	4258	8516	0.00117426	10	10	0	0	1	0.994724
2-234526778-T-C	39347817	0.0002903	UGT1A8	2-234526778-T-C	0	0	4258	8516	0	0	0	0	0	1	1
1-215990378-T-A	39347817	3.193e-05	USH2A	1-215990378-T-A	0	0	4257	8514	0	0	0	0	0	1	1
1-216172376-A-C	39347817	0.000863	USH2A	1-216172376-A-C	0	0	4234	8468	0	0	0	0	0	1	1
2-234429717-T-A	39347817	0.000113	USP40	2-234429717-T-A	0	0	4258	8516	0	0	0	0	0	1	1
7-6193457-G-C	39347817	0.001922	USP42	7-6193457-G-C	0.000471698	0	4240	8480	0.000471698	4	4	0	0	1	0.999292
10-75258901-C-G	39347817	0.009406	USP54	10-75258901-C-G	0.00212164	0	4242	8484	0.00212164	18	18	0	0	1	0.982091
10-75283497-A-G	39347817	5.623e-05	USP54	10-75283497-A-G	0	0	4258	8516	0	0	0	0	0	1	1
3-190994624-A-G	39347817	0	UTS2B	3-190994624-A-G	0	0	4258	8516	0	0	0	0	0	1	1
4-1369884-C-T	39347817	0.0003756	UVSSA	4-1369884-C-T	0.000117564	0	4253	8506	0.000117564	1	1	0	0	1	1
17-41174225-C-T	39347817	0.0008205	VAT1	17-41174225-C-T	0.00117758	0	4246	8492	0.00117758	10	10	0	0	1	0.994709
5-133326592-G-A	39347817	0.0009279	VDAC1	5-133326592-G-A	0.000235516	0	4246	8492	0.000235516	2	2	0	0	1	0.999882
17-56056604-T-TTGC	39347817	0	VEZF1	17-56056604-T-TTGC	0	0	4255	8510	0	0	0	0	0	1	1
17-422454-C-T	39347817	4.569e-05	VPS53	17-422454-C-T	0.000117536	0	4254	8508	0.000117536	1	1	0	0	1	1
7-12379995-T-A	39347817	0.0007032	VWDE	7-12379995-T-A	0.000234907	0	4257	8514	0.000234907	2	2	0	0	1	0.999883
4-10079384-C-T	39347817	9.366e-06	WDR1	4-10079384-C-T	0	0	4258	8516	0	0	0	0	0	1	1
2-190339483-T-C	39347817	0.001246	WDR75	2-190339483-T-C	0.00105882	0	4250	8500	0.00105882	9	9	0	0	1	0.995769
3-46062784-C-T	39347817	6.364e-05	XCR1	3-46062784-C-T	0.000352278	0	4258	8516	0.000352278	3	3	0	0	1	0.999648
3-39230371-T-C	39347817	0.001222	XIRP1	3-39230371-T-C	0.000352941	0	4250	8500	0.000352941	3	3	0	0	1	0.999647
8-10755923-C-T	39347817	6.799e-05	XKR6	8-10755923-C-T	0	0	4258	8516	0	0	0	0	0	1	1
11-10875561-A-G	39347817	0	ZBED5	11-10875561-A-G	0	0	4257	8514	0	0	0	0	0	1	1
11-10875783-T-C	39347817	0.0004257	ZBED5	11-10875783-T-C	0.000352361	0	4257	8514	0.000352361	3	3	0	0	1	0.999648
12-57397570-C-T	39347817	2.386e-05	ZBTB39	12-57397570-C-T	0	0	4258	8516	0	0	0	0	0	1	1
16-88600723-C-T	39347817	9.966e-05	ZFPM1	16-88600723-C-T	0	0	4254	8508	0	0	0	0	0	1	1
7-99103734-G-A	39347817	0.0004374	ZKSCAN5	7-99103734-G-A	0.00058713	0	4258	8516	0.00058713	5	5	0	0	1	0.998826
7-44797619-C-G	39347817	4.035e-06	ZMIZ2	7-44797619-C-G	0	0	4258	8516	0	0	0	0	0	1	1
2-219513675-C-T	39347817	0.006158	ZNF142	2-219513675-C-T	0.000353024	0	4249	8498	0.000353024	3	3	0	0	1	0.999647
16-3452317-C-T	39347817	6.762e-05	ZNF174	16-3452317-C-T	0	0	4256	8512	0	0	0	0	0	1	1
16-3274026-C-A	39347817	0	ZNF200	16-3274026-C-A	0	0	4256	8512	0	0	0	0	0	1	1
16-3169845-A-C	39347817	0.001017	ZNF205	16-3169845-A-C	0	0	4256	8512	0	0	0	0	0	1	1
19-44934705-C-T	39347817	8.094e-05	ZNF229	19-44934705-C-T	0	0	4257	8514	0	0	0	0	0	1	1
19-54074885-A-G	39347817	6.776e-05	ZNF331	19-54074885-A-G	0	0	4256	8512	0	0	0	0	0	1	1
18-32834267-G-A	39347817	1.592e-05	ZNF397	18-32834267-G-A	0.000117509	0	4255	8510	0.000117509	1	1	0	0	1	1
9-109688621-C-G	39347817	0.0001551	ZNF462	9-109688621-C-G	0.000117481	0	4256	8512	0.000117481	1	1	0	0	1	1
7-149462671-CGTGCGCACT-C	39347817	0.0001109	ZNF467	7-149462671-CGTGCGCACT-C	0	0	4258	8516	0	0	0	0	0	1	1
16-88501224-G-A	39347817	0.0005146	ZNF469	16-88501224-G-A	0.000117619	0	4251	8502	0.000117619	1	1	0	0	1	1
5-121487987-G-A	39347817	1.991e-05	ZNF474	5-121487987-G-A	0	0	4257	8514	0	0	0	0	0	1	1
8-146029599-G-A	39347817	3.994e-06	ZNF517	8-146029599-G-A	0	0	4254	8508	0	0	0	0	0	1	1
18-22672013-T-A	39347817	1.592e-05	ZNF521	18-22672013-T-A	0	0	4255	8510	0	0	0	0	0	1	1
19-9578799-C-T	39347817	0.0002431	ZNF560	19-9578799-C-T	0	0	4257	8514	0	0	0	0	0	1	1
19-53014964-C-T	39347817	4.788e-05	ZNF578	19-53014964-C-T	0.00011798	0	4238	8476	0.00011798	1	1	0	0	1	1
5-123983505-G-T	39347817	0.0003778	ZNF608	5-123983505-G-T	0	0	4256	8512	0	0	0	0	0	1	1
19-52857576-A-G	39347817	0.00121	ZNF610	19-52857576-A-G	0.00141343	0	4245	8490	0.00141343	12	12	0	0	1	0.992246
1-247263786-G-A	39347817	1.193e-05	ZNF669	1-247263786-G-A	0	0	4258	8516	0	0	0	0	0	1	1
7-63981762-G-A	39347817	5.588e-05	ZNF680	7-63981762-G-A	0.000117426	0	4258	8516	0.000117426	1	1	0	0	1	1
8-7217816-C-T	39347817	0.0001277	ZNF705G	8-7217816-C-T	0	0	4258	8516	0	0	0	0	0	1	1
19-12574827-C-T	39347817	0.002023	ZNF709	19-12574827-C-T	0.000470699	0	4249	8498	0.000470699	4	4	0	0	1	0.999294
7-57529337-C-G	39347817	4.036e-06	ZNF716	7-57529337-C-G	0	0	4258	8516	0	0	0	0	0	1	1
3-75787729-G-A	39347817	2.189e-05	ZNF717	3-75787729-G-A	0	0	4225	8450	0	0	0	0	0	1	1
4-436379-G-A	39347817	0.0008905	ZNF721	4-436379-G-A	0.000352444	0	4256	8512	0.000352444	3	3	0	0	1	0.999647
19-2933602-CGAA-C	39347817	0.002132	ZNF77	19-2933602-CGAA-C	0.00129351	0	4252	8504	0.00129351	11	11	0	0	1	0.993545
19-40541484-G-A	39347817	0.001329	ZNF780B	19-40541484-G-A	0.000704722	0	4257	8514	0.000704722	6	6	0	0	1	0.998239
7-99085103-T-C	39347817	0.006941	ZNF789	7-99085103-T-C	0.0029495	0	4238	8476	0.0029495	25	25	0	0	1	0.965126
2-185802332-A-G	39347817	0	ZNF804A	2-185802332-A-G	0	0	4258	8516	0	0	0	0	0	1	1
6-28360768-C-T	39347817	0.000413	ZSCAN12	6-28360768-C-T	0	0	4254	8508	0	0	0	0	0	1	1
3-126180565-C-T	39347817	0.001428	ZXDC	3-126180565-C-T	0.000352526	0	4255	8510	0.000352526	3	3	0	0	1	0.999647
3-126185006-C-T	39347817	0.0002251	ZXDC	3-126185006-C-T	0.000234962	0	4256	8512	0.000234962	2	2	0	0	1	0.999883
NM_001198903:c.1616delA	33971976	6.57E-06		NM_001198903:c.1616delA	0	0	4258	8516	0	0	0	0	0	1	1
NM_031844.3:c.660_661dupAGGCGGCGGA	38585854	-		NM_031844.3:c.660_661dupAGGCGGCGGA	0	0	4244	8488	0	0	0	0	0	1	1
NM_006459.4:c.505-14C>G	39367212	-		NM_006459.4:c.505-14C>G	0	0	4258	8516	0	0	0	0	0	1	1
NM_006459.4:c.430+3_430+6delAAGT	39367212	-		NM_006459.4:c.430+3_430+6delAAGT	0	0	4258	8516	0	0	0	0	0	1	1
NM_006459.4:c.430+1G>T	39367212	-		NM_006459.4:c.430+1G>T	0	0	4258	8516	0	0	0	0	0	1	1
NM_000435.3:c.6409_6410delCT	38585854	-		NM_000435.3:c.6409_6410delCT	0	0	4235	8470	0	0	0	0	0	1	1
NM_014860.3:c.255_258dup	38592547	-		NM_014860.3:c.255_258dup	0	0	4258	8516	0	0	0	0	0	1	1
NM_014860.3:c.80G>A	38592547	1.31E-05		NM_014860.3:c.80G>A	0	0	4257	8514	0	0	0	0	0	1	1
NM_000933.4:c.1862G>A	38300321	-		NM_000933.4:c.1862G>A	0	0	4257	8514	0	0	0	0	0	1	1
NM_001256317:c.297delA	39614311	-		NM_001256317:c.297delA	0	0	4235	8470	0	0	0	0	0	1	1
NM_002577.4:c.1051G>T	38300321	-		NM_002577.4:c.1051G>T	0	0	4258	8516	0	0	0	0	0	1	1
NM_003924.4:c.741_758dup	38585854	-		NM_003924.4:c.741_758dup	0	0	4221	8442	0	0	0	0	0	1	1
NM_014423.4:c.879delA	38585854	-		NM_014423.4:c.879delA	0	0	4235	8470	0	0	0	0	0	1	1
NM_001080.3:c.644_647delTGGG	37503297	-		NM_001080.3:c.644_647delTGGG	0	0	4258	8516	0	0	0	0	0	1	1
NM_001080.3:c.755G>A	37503297	-		NM_001080.3:c.755G>A	0	0	4258	8516	0	0	0	0	0	1	1
NM_001080.3:c.870+1G>T	37503297	-		NM_001080.3:c.870+1G>T	0	0	4258	8516	0	0	0	0	0	1	1
NM_001080.3:c.1388del	37503297	-		NM_001080.3:c.1388del	0	0	4258	8516	0	0	0	0	0	1	1
NM_001080.3:c.1558G>C	37503297	-		NM_001080.3:c.1558G>C	0	0	4258	8516	0	0	0	0	0	1	1
NM_001527.4:c.1330_1333del	38753158	-		NM_001527.4:c.1330_1333del	0	0	4258	8516	0	0	0	0	0	1	1
NM_004100.5:c.1745_1748del	39358765	-		NM_004100.5:c.1745_1748del	0	0	4258	8516	0	0	0	0	0	1	1
NM_005273.4:c.217G>A	38585854	1.31E-05		NM_005273.4:c.217G>A	0	0	4258	8516	0	0	0	0	0	1	1
NM_014705.4:c.5886G>T	38526744	-		NM_014705.4:c.5886G>T	0	0	4258	8516	0	0	0	0	0	1	1
NM_014705.4:c.3910del	38526744	-		NM_014705.4:c.3910del	0	0	4258	8516	0	0	0	0	0	1	1
NM_014705.4:c.3200T>C	38526744	-		NM_014705.4:c.3200T>C	0	0	4258	8516	0	0	0	0	0	1	1
NM_014705.4:c.3131T>C	38526744	-		NM_014705.4:c.3131T>C	0	0	4258	8516	0	0	0	0	0	1	1
NM_014705.4:c.2945C>T	38526744	-		NM_014705.4:c.2945C>T	0	0	4258	8516	0	0	0	0	0	1	1
NM_014705.4:c.2770C>T	38526744	-		NM_014705.4:c.2770C>T	0	0	4258	8516	0	0	0	0	0	1	1
NM_014705.4:c.892C>T	38526744	-		NM_014705.4:c.892C>T	0	0	4258	8516	0	0	0	0	0	1	1
NM_014705.4:c.758C>T	38526744	0.0002693		NM_014705.4:c.758C>T	0	0	4257	8514	0	0	0	0	0	1	1
NM_139027.6:c.721delG	39614241	-		NM_139027.6:c.721delG	0	0	4241	8482	0	0	0	0	0	1	1
NM_139027.6:c.2865G>A	39614241	-		NM_139027.6:c.2865G>A	0	0	4256	8512	0	0	0	0	0	1	1
